# Supplementary material for: State of the ant: how broad is our recent knowledge of Neotropical ant behavior?
Source: Front Insect Sci. 2025 Sep 10;5:1613264. doi: 10.3389/finsc.2025.1613264 (PMC12459118; doi:10.3389/finsc.2025.1613264)
Supplement: Supplementary file 2 [file DataSheet1.xlsx]

## Sheet: data
paper_ID	Journal	Year	Volume	Issue	Authors	Title	Country_of_collect	Continent	Neotropical	Tropical	Behavior	Ant_species	Ant_genus	Ant_subfamily	Lab	Field	modelling/phylogeny	Notes
AC1	Journal of Ethology	2019	37	3	Hangah Lim, Jibeom Choi, Woncheol Song, Sang-im Lee & Piotr G. Jablonski	Collecting, discarding, and re-collecting of protein-rich food in a natural colony of Camponotus japonicus	South Korea	Asia	0	0	1	Camponotus japonicus	Camponotus	Formicinae	0	1	0
AC11	Nature	2018	560	7720	Y. Ulrich, J. Saragosti, C.K. Tokita, C.E. Tarnita, D. Kronauer	Fitness benefits and emergent division of labor at the onset of group-living	India	Asia	0	1	1	Ooceraea biroi	Ooceraea	Dorylinae	1	0	0
AC12	Sociobiology	2019	66	4	VM Ramos, RG Ferreira Leite, VT Almeida, RS Camargo, JV Souza Cruz, RM Leão, MV Prado, MC Sousa Pereira	Bioactivity of Asclepias curassavica, Equisetum spp. and Rosmarinus officinalis Extracts Against Leaf-Cutting Ants	Brazil	South America	1	1	0	Atta sexdens rubropilosa	Atta	Myrmicinae
AC13	Sociobiology	2019	66	4	Cindy Anne Ferreira Mendonça, Marcos Antônio Pesquero, Rosalinda dos Santos Damasceno Carvalho, Filipe Viegas de Arruda	Myrmecophily and Myrmecophagy of Attacobius lavape (Araneae: Corinnidae) on Solenopsis saevissima (Hymenoptera: Myrmicinae)	Brazil	South America	1	1	1	Solenopsis saevissima	Solenopsis	Myrmicinae	1	0	0
AC14	Sociobiology	2019	66	3	IO Fernandes, JHC Delabie	A New Species of Cryptopone Emery (Hymenoptera: Formicidae: Ponerinae) from Brazil with Observations on the Genus and a Key for New Word Species	Brazil	South America	1	1	0	Cryptopone pauli	Cryptopone	Ponerinae
AC15	Sociobiology	2019	66	3	Márlon César Pereira, Ellen Liciane Barbosa Firmino, Rafaella Caroline Bernardi, Luan Dias Lima, Ingrid de Carvalho Guimarães, Claudia Andrea Lima Cardoso, William Fernando Antonialli Junior	Dear Enemy Phenomenon in the Ant Ectatomma brunneum (Formicidae: Ectatomminae): Chemical Signals Mediate Intraspecific Agressive Interactions	Brazil	South America	1	1	1	Ectatomma brunneum	Ectatomma	Ectatomminae	1	0	0
AC16	Sociobiology	2019	66	2	Riou Mizuno, Piyawan Suttiprapan, Weeyawat Jaitrong, Fuminori Ito	Daily and Seasonal Foraging Activity of the Oriental Non-army Ant Doryline Cerapachys sulcinodis Species Complex (Hymenoptera: Formicidae)	Indonesia	Asia	0	1	1	Cerapachys sulcinodis	Cerapachys	Dorylinae	0	1	0
AC17	Sociobiology	2019	66	2	James Kelly Wetterer	Geographic Spread of Solenopsis globularia (Hymenoptera, Formicidae)	Brazil	South America	1	1	0	Solenopsis globularia	Solenopsis	Myrmicinae
AC18	Sociobiology	2018	65	4	Armando Aguirre, Wesley Dáttilo, Dulce Rodríguez-Morales, Sara Canchola-Orozco, Eliezer Cocoletzi-Vasquez, Rosamond Coates, Guillermo Angeles-Alvarez	Foraging ants on the extrafloral nectaries repel nectar thieves but not the effective pollinator of Vigna luteola (Fabaceae) in a Mexican coastal sand dune	Mexico	North America	1	1	1	Camponotus planatus	Camponotus	Formicinae	0	1	0
AC19	Sociobiology	2018	65	3	Yamileth Domínguez-Haydar, Bleydis Gutierrez-Rapalino, Juan Jose Jiménez	Density and Spatial Distribution of Nests of Ectatomma ruidum and Pheidole fallax (Hymenoptera: Formicidae), as Response to the Recovery of Coal Mine Areas	Colombia	South America	1	1	1	Ectatomma ruidum	Ectatomma	Ectatomminae	0	1	0
AC19	Sociobiology	2018	65	3	Yamileth Domínguez-Haydar, Bleydis Gutierrez-Rapalino, Juan Jose Jiménez	Density and Spatial Distribution of Nests of Ectatomma ruidum and Pheidole fallax (Hymenoptera: Formicidae), as Response to the Recovery of Coal Mine Areas	Colombia	South America	1	1	1	Pheidole fallax	Pheidole	Myrmicinae	0	1	0
AC2	American Naturalist	2017	190	6	Gordon, Deborah M.	Local Regulation of Trail Networks of the Arboreal Turtle Ant, Cephalotes goniodontus	Mexico	North America	1	1	1	Cephalotes goniodontus	Cephalotes	Myrmicinae	0	1	0
AC21	Sociobiology	2018	65	3	Ashraf Mashaly, Mostafa R. Sharaf, Medghom al-Subeai, Fahd Al-Mekhlafi, Abdulrahman Aldawood, Gail Anderson	Ants (Hymenoptera: Formicidae) Attracted to Rabbit Carcasses in Three Different Habitats	Saudi Arabia	Asia	0	1	1	Trichomyrmex mayri	Trichomyrmex	Myrmicinae	0	1	0
AC21	Sociobiology	2018	65	3	Ashraf Mashaly, Mostafa R. Sharaf, Medghom al-Subeai, Fahd Al-Mekhlafi, Abdulrahman Aldawood, Gail Anderson	Ants (Hymenoptera: Formicidae) Attracted to Rabbit Carcasses in Three Different Habitats	Saudi Arabia	Asia	0	1	1	Brachyponera sennaarensis	Brachyponera	Ponerinae	0	1	0
AC21	Sociobiology	2018	65	3	Ashraf Mashaly, Mostafa R. Sharaf, Medghom al-Subeai, Fahd Al-Mekhlafi, Abdulrahman Aldawood, Gail Anderson	Ants (Hymenoptera: Formicidae) Attracted to Rabbit Carcasses in Three Different Habitats	Saudi Arabia	Asia	0	1	1	Camponotus aegyptiacus	Camponotus	Formicinae	0	1	0
AC21	Sociobiology	2018	65	3	Ashraf Mashaly, Mostafa R. Sharaf, Medghom al-Subeai, Fahd Al-Mekhlafi, Abdulrahman Aldawood, Gail Anderson	Ants (Hymenoptera: Formicidae) Attracted to Rabbit Carcasses in Three Different Habitats	Saudi Arabia	Asia	0	1	1	Camponotus maculatus	Camponotus	Formicinae	0	1	0
AC21	Sociobiology	2018	65	3	Ashraf Mashaly, Mostafa R. Sharaf, Medghom al-Subeai, Fahd Al-Mekhlafi, Abdulrahman Aldawood, Gail Anderson	Ants (Hymenoptera: Formicidae) Attracted to Rabbit Carcasses in Three Different Habitats	Saudi Arabia	Asia	0	1	1	Camponotus sericeus	Camponotus	Formicinae	0	1	0
AC21	Sociobiology	2018	65	3	Ashraf Mashaly, Mostafa R. Sharaf, Medghom al-Subeai, Fahd Al-Mekhlafi, Abdulrahman Aldawood, Gail Anderson	Ants (Hymenoptera: Formicidae) Attracted to Rabbit Carcasses in Three Different Habitats	Saudi Arabia	Asia	0	1	1	Camponotus xerxes	Camponotus	Formicinae	0	1	0
AC21	Sociobiology	2018	65	3	Ashraf Mashaly, Mostafa R. Sharaf, Medghom al-Subeai, Fahd Al-Mekhlafi, Abdulrahman Aldawood, Gail Anderson	Ants (Hymenoptera: Formicidae) Attracted to Rabbit Carcasses in Three Different Habitats	Saudi Arabia	Asia	0	1	1	Cataglyphis semitonsa	Cataglyphis	Formicinae	0	1	0
AC21	Sociobiology	2018	65	3	Ashraf Mashaly, Mostafa R. Sharaf, Medghom al-Subeai, Fahd Al-Mekhlafi, Abdulrahman Aldawood, Gail Anderson	Ants (Hymenoptera: Formicidae) Attracted to Rabbit Carcasses in Three Different Habitats	Saudi Arabia	Asia	0	1	1	Cataglyphis holgerseni	Cataglyphis	Formicinae	0	1	0
AC21	Sociobiology	2018	65	3	Ashraf Mashaly, Mostafa R. Sharaf, Medghom al-Subeai, Fahd Al-Mekhlafi, Abdulrahman Aldawood, Gail Anderson	Ants (Hymenoptera: Formicidae) Attracted to Rabbit Carcasses in Three Different Habitats	Saudi Arabia	Asia	0	1	1	Cataglyphis livida	Cataglyphis	Formicinae	0	1	0
AC21	Sociobiology	2018	65	3	Ashraf Mashaly, Mostafa R. Sharaf, Medghom al-Subeai, Fahd Al-Mekhlafi, Abdulrahman Aldawood, Gail Anderson	Ants (Hymenoptera: Formicidae) Attracted to Rabbit Carcasses in Three Different Habitats	Saudi Arabia	Asia	0	1	1	Cataglyphis savignyi	Cataglyphis	Formicinae	0	1	0
AC21	Sociobiology	2018	65	3	Ashraf Mashaly, Mostafa R. Sharaf, Medghom al-Subeai, Fahd Al-Mekhlafi, Abdulrahman Aldawood, Gail Anderson	Ants (Hymenoptera: Formicidae) Attracted to Rabbit Carcasses in Three Different Habitats	Saudi Arabia	Asia	0	1	1	Monomorium venustum	Monomorium	Myrmicinae	0	1	0
AC22	Sociobiology	2018	65	3	Isabelle Boulogne, Lucienne Desfontaine, Harry Ozier-Lafontaine, Gladys Loranger-Merciris	Sustainable Management of Acromyrmex octospinosus (Reich): How Botanical Insecticides and Fungicides Should Promote an Ecofriendly Control Strategy	Guadeloupe	Central America	1	1	1	Acromyrmex octospinosus	Acromyrmex	Myrmicinae	1	0	0
AC23	Sociobiology	2018	65	3	Laura Elizabeth Jofre, Ana Irene Medina, Alejandro Gustavo Farji-Brener, Marta Matilde Moglia	The Effect of nest Size and Species Identity on Plant Selection in Acromyrmex Leaf-Cutting Ants	Argentina	South America	1	1	1	Acromyrmex lobicornis	Acromyrmex	Myrmicinae	0	1	0
AC23	Sociobiology	2018	65	3	Laura Elizabeth Jofre, Ana Irene Medina, Alejandro Gustavo Farji-Brener, Marta Matilde Moglia	The Effect of nest Size and Species Identity on Plant Selection in Acromyrmex Leaf-Cutting Ants	Argentina	South America	1	1	1	Acromyrmex striatus	Acromyrmex	Myrmicinae	0	1	0
AC24	Sociobiology	2018	65	2	Pedro Luna, Wesley Dáttilo	A New Protocol Using Artificial Seeds to Evaluate Dietary Preferences of Harvester Ants in Semi-arid Environments	Mexico	North America	1	1	1	Pogonomyrmex barbatus	Pogonomyrmex	Myrmicinae	0	1	0
AC25	Sociobiology	2018	65	2	Deqiang Qin, Rilin Huang, Zihao Li, Shiying Wang, Dongmei Cheng, Zhixiang Zhang	Volatile Component Analysis of Michelia alba Leaves and Their Effect on Fumigation Activity and Worker Behavior of Solenopsis invicta	China	Asia	0	1	1	Solenopsis invicta	Solenopsis	Myrmicinae	1	0	0
AC26	Sociobiology	2018	65	2	Marcos Augusto Ferraz Carneiro, André Luiz Gaglioti, Karine Santana Carvalho, Ivan Cardoso Nascimento, Juliana Zina	The Habitat Affects the Ecological Interactions between Azteca Forel (Hymenoptera: Formicidae) and Cecropia Loefl. (Urticaceae Juss.)	Brazil	South America	1	1	0	Azteca sp.	Azteca	Dolichoderinae
AC27	Sociobiology	2018	65	2	Luísa Antônia Campos Barros, Gisele Amaro Teixeira, Hilton Jeferson Alves Cardoso de Aguiar, Denilce Meneses Lopes, Silvia das Graças Pompolo	Cytogenetic studies in Trachymyrmex holmgreni Wheeler, 1925 (Formicidae: Myrmicinae) by conventional and molecular methods	Brazil	South America	1	1	0	Trachymyrmex holmgreni	Trachymyrmex	Myrmicinae
AC28	Sociobiology	2018	65	2	Luan Dias Lima, Ellen Liciane Barbosa Firmino, Alexsandro Santana Vieira, William Fernando Antonialli-Junior	Morphology and Histochemistry of the Venom Apparatus in Different Castes of the Ant Ectatomma vizottoi (Formicidae: Ectatomminae)	Brazil	South America	1	1	0	Ectatomma vizottoi	Ectatomma	Ectatomminae
AC29	Sociobiology	2018	65	2	Marilha da Silva Neves, Benoit Jean Bernard Jahyny, Lucimeire de Souza Ramos Lacau, Michele Silva D'Esquivel, Muriel Lima de Oliveira, Jacques Hubert Charles Delabie, Sébastien Lacau	Hylomyrma villemantae sp nov (Hymenoptera: Formicidae), a New Ant Species from Mountain Rainforests of the Atlantic Forest Biome	Brazil	South America	1	1	0	Hylomyrma villemantae	Hylomyrma	Myrmicinae
AC3	American Naturalist	2017	190	3	Andrea Marina Alma, Alejandro G. Farji-Brener, and Luciana Elizalde	A Breath of Fresh Air in Foraging Theory: The Importance of Wind for Food Size Selection in a Central-Place Forager	Argentina	South America	1	1	1	Acromyrmex lobicornis	Acromyrmex	Myrmicinae	0	1	1
AC30	Sociobiology	2018	65	2	Domingos Rodrigo Silva Lopes, Rodrigo Castro Tavares, Kamila Otoni Marques Batista, Priscila Bezerra de Souza, Mariela Otoni do Nascimento, Danival José de Souza	Simarouba versicolor (Simaroubaceae) Dispersal by the Leaf-Cutter Ant Atta sexdens	Brazil	South America	1	1	1	Atta sexdens	Atta	Myrmicinae	0	1	0
AC31	Sociobiology	2018	65	2	Weslly Franco, Rodrigo Machado Feitosa	Discovery of the termite specialist ant genus Centromyrmex, Mayr 1866 (Hymenoptera: Formicidae: Ponerinae) for the Guiana Shield	French Guiana	South America	1	1	0	Centromyrmex alfaroi	Centromyrmex	Ponerinae
AC31	Sociobiology	2018	65	2	Weslly Franco, Rodrigo Machado Feitosa	Discovery of the termite specialist ant genus Centromyrmex, Mayr 1866 (Hymenoptera: Formicidae: Ponerinae) for the Guiana Shield	French Guiana	South America	1	1	0	Centromyrmex gigas	Centromyrmex	Ponerinae
AC32	Sociobiology	2017	64	4	Ricardo Eduardo Vicente, Thiago Junqueira Izzo	Defining Habitat Use by the Parabiotic Ants Camponotus femoratus (Fabricius, 1804) and Crematogaster levior Longino, 2003	Brazil	South America	1	1	1	Camponotus femoratus	Camponotus	Formicinae	0	1	0
AC32	Sociobiology	2017	64	4	Ricardo Eduardo Vicente, Thiago Junqueira Izzo	Defining Habitat Use by the Parabiotic Ants Camponotus femoratus (Fabricius, 1804) and Crematogaster levior Longino, 2004	Brazil	South America	1	1	1	Crematogaster levior	Crematogaster	Myrmicinae	0	1	0
AC33	Sociobiology	2017	64	4	Yuki Yamaguchi, Hiromi Yazawa, Satoru Iwanishi, Kazuyuki Kudô	Seasonal cycle of the nest composition in the Ponerine ant Cryptopone sauteri (Hymenoptera: Formicidae)	Japan	Asia	0	1	1	Cryptopone sauteri	Cryptopone	Ponerinae	0	1	0
AC34	Sociobiology	2017	64	4	Lekhnath Kafle, Cheng-Jen Shih	Insecticidal Activities of Compounds from Sweet Flag (Acorus Calamus) against Red Imported Fire Ants Solenopsis invicta (Hymenoptera: Formicidae)	exotic	Asia	1	1	0	Solenopsis invicta	Solenopsis	Myrmicinae
AC35	Sociobiology	2017	64	4	Christian Peeters	Independent colony foundation in Paraponera clavata (Hymenoptera, Formicidae): First workers lay trophic eggs to feed queen’s larvae	Peru	South America	1	1	1	Paraponera clavata	Paraponera	Paraponerinae	1	0	0
AC36	Sociobiology	2017	64	4	Md Mamunur Rahman, Shingo Hosoishi, Kazuo Ogata	Phylogenetic Position of the Western Bangladesh Populations of Weaver Ant, Oecophylla smaragdina (Fabricius) (Hymenoptera, Formicidae)	Bangladesh	Asia	0	1	0	Oecophylla smaragdina	Oecophylla	Formicinae
AC37	Sociobiology	2017	64	4	Patrícia Nayara Caldas Silva-Rocha, Joao Paulo Sales Oliveira Correia, Clea Santos Ferreira Mariano, Jacques Hubert Charles Delabie, Marco Antonio Costa	A note on the karyotype and morphology of the ant Platythyrea sinuata (Roger, 1860) (Formicidae, Ponerinae, Plathytyreini	Brazil	South America	1	1	0	Platythyrea sinuata	Platythyrea	Ponerinae
AC38	Sociobiology	2017	64	4	Lohan Valadares, Fábio S. Nascimento	Social Carrying and Defensive Behavior During Colony Emigration in the Leaf-cutting Ant Atta sexdens	Brazil	South America	1	1	1	Atta sexdens	Atta	Myrmicinae	0	1	0
AC39	Sociobiology	2017	64	3	Gustavo Henrique Castro, Débora Yumi Kayano, Rodrigo Fernando Souza, Alexandre Wagner Hilsdorf, Rodrigo Machado Feitosa, Maria Santina Morini	Seasonal Patterns of the Foraging Ecology of Myrmelachista arthuri Forel, 1903 (Formicidae: Formicinae)	Brazil	South America	1	1	1	Myrmelachista arthuri	Myrmelachista	Formicinae	0	1	0
AC4	American Naturalist	2016	188	5	Selene Báez, David A. Donoso, Simon A. Queenborough, Liliana Jaramillo, Renato Valencia, and Olivier Dangles	Ant Mutualism Increases Long-Term Growth and Survival of a Common Amazonian Tree	Ecuador	South America	1	1	1	Myrmelachista schumanni	Myrmelachista	Formicinae	0	1	0
AC40	Sociobiology	2017	64	3	Eunice Kethure Coelho Pereira, Joudellys Andrade-Silva, Orleans Silva, Ciro Líbio Caldas Santos, Leandro Santos Moraes, Maria da Conceição Abreu Bandeira, Carla Raielli Rocha Silva, José Manuel Macário Rebêlo	Solenopsis saevissima (Smith) (Hymenoptera: Formicidae) Activity Delays Vertebrate Carcass Decomposition	Brazil	South America	1	1	1	Solenopsis saevissima	Solenopsis	Myrmicinae	0	1	0
AC41	Sociobiology	2017	64	2	SA Akbar, H Bharti, AA Wachkoo	Discovery of Remarkable New Ant Species of the Genus Pseudolasius Emery (Hymenoptera: Formicidae) From Western Ghats of India	India	Asia	0	1	0	Pseudolasius zamrood	Pseudolasius	Formicinae
AC42	Sociobiology	2017	64	2	MS D’Esquivel, BJB Jahyny, ML Oliveira, LSR Lacau, JHC Delabie, S Lacau	Thaumatomyrmex fraxini sp. nov. (Hymenoptera: Formicidae), a New Ant Species from the Brazilian Atlantic Forest	Brazil	South America	1	1	0	Thaumatomyrmex fraxini	Thaumatomyrmex	Ponerinae
AC43	Sociobiology	2017	64	1	Wilson A. Nene, Joachim Offenberg, Gration M Rwegasira, Maulid w Mwatawala	The use of light to enhance weaver ant Oecophylla longinoda Latreille (Hymenoptera: Formicidae) queen catches	Tanzania	Africa	0	1	1	Oecophylla longinoda	Oecophylla	Formicinae	0	1	0
AC44	Sociobiology	2017	64	1	Leonardo Samuel Ricioli, Gabriela C. Mendes, Rhainer Guillermo Ferreira	Kick Out The Ants: A Novel and Striking Behavior in Ant-Wasp Interactions	Brazil	South America	1	1	1	Camponotus crassus	Camponotus	Formicinae	0	1	0
AC45	Sociobiology	2017	64	1	Diego Santana Assis, Sam Morris, Fabio S Nascimento	“Empty spaces ‘Where’ we are living for” – First record of Dinoponera quadriceps reusing nests of Atta sexdens	Brazil	South America	1	1	1	Dinoponera quadriceps	Dinoponera	Ponerinae	0	1	0
AC46	Sociobiology	2016	63	4	Alexsandro Santana Vieira, Odair Corre Bueno	Lipid Mobilization and Acyl-Coenzyme A Dehydrogenase Abundance in the Postpharyngeal Gland of a Leaf-Cutting Ant	Brazil	South America	1	1	1	Atta sexdens rubropilosa	Atta	Myrmicinae	1	0	0
AC47	Sociobiology	2016	63	4	Sabrina Soares Simon, Marcos da Cunha Teixeira, Tânia Salomão	The reallocation of the ant species Dinoponera lucida Emery (formicidae: ponerinae) population increasing Its local genetic diversity	Brazil	South America	1	1	0	Dinoponera lucida	Dinoponera	Ponerinae
AC48	Sociobiology	2016	63	4	Alexandre Ferreira, Mila Martins, Rodrigo Feitosa	Rediscovery of the morphologically remarkable social parasite Pheidole acutidens (Santschi, 1922), with the first records for Brazil	Brazil	South America	1	1	0	Pheidole acutidens	Pheidole	Myrmicinae
AC48	Sociobiology	2016	63	4	Alexandre Ferreira, Mila Martins, Rodrigo Feitosa	Rediscovery of the morphologically remarkable social parasite Pheidole acutidens (Santschi, 1922), with the first records for Brazil	Brazil	South America	1	1	0	Pheidole nitidula	Pheidole	Myrmicinae
AC49	Sociobiology	2016	63	3	Roberto da Silva Camargo, Lais Silva, Luiz Carlos Forti, Juliane Floriano Lopes	Mandibles of Leaf-Cutting Ants: Morphology Related to Food Preference	Brazil	South America	1	1	1	Atta sexdens rubropilosa	Atta	Myrmicinae	1	0	0
AC49	Sociobiology	2016	63	3	Roberto da Silva Camargo, Lais Silva, Luiz Carlos Forti, Juliane Floriano Lopes	Mandibles of Leaf-Cutting Ants: Morphology Related to Food Preference	Brazil	South America	1	1	1	Atta bisphaerica	Atta	Myrmicinae	1	0	0
AC5	American Naturalist	2016	188	5	Andrea Marina Alma, Alejandro G. Farji-Brener, and Luciana ElizaldeNatural History Editor: Mark A. McPeek	Collective Response of Leaf-Cutting Ants to the Effects of Wind on Foraging Activity	Argentina	South America	1	1	1	Acromyrmex lobicornis	Acromyrmex	Myrmicinae	0	1	0
AC50	Sociobiology	2016	63	3	Lei Wang, Zheng Wang, Ling Zeng, Yongyue Lu	Red imported fire ant invasion reduces the populations of two banana insect pests in South China	exotic	Asia	1	1	1	Solenopsis invicta	Solenopsis	Myrmicinae	0	1	0
AC51	Sociobiology	2016	63	2	AE Tudor, CK Starr, K Mohammed	Trophic Ecology of the Ant Pachycondyla crassinoda (Formicidae: Ponerinae) in a Lowland Neotropical Forest	Trinidad and Tobago	Central America	1	1	0	Pachycondyla crassinoda	Pachycondyla	Ponerinae
AC52	Sociobiology	2016	63	2	RM Jesus , RC Paes Junior , GJ Carmo , D Mota , LM Gontijo, MA Oliveira	Whiteflies Provide Honeydew to Camponotus ants Without Receiving Reciprocal Favor	Brazil	South America	1	1	1	Camponotus sanguinea	Camponotus	Formicinae	0	1	0
AC53	Sociobiology	2016	63	2	MCAR Gomes , VF Paula , AA Moreira , MA Castellani , GEL Macedo	Toxicity of plant extracts from Bahia, Brazil, to Atta sexdens sexdens (Hymenoptera: Formicidae) workers	Brazil	South America	1	1	1	Atta sexdens sexdens	Atta	Myrmicinae	1	0	0
AC54	Sociobiology	2016	63	2	HJAC Aguiar, LAC Barros, FAF Soares , CR Carvalho , SG Pompolo	Estimation of Nuclear Genome Size of Three Species of Camponotus (Mayr, 1861) (Hymenoptera: Formicidae: Formicinae) and Their Cytogenetic Relationship	Brazil	South America	1	1	0	Camponotus rufipes	Camponotus	Formicinae
AC54	Sociobiology	2016	63	2	HJAC Aguiar, LAC Barros, FAF Soares , CR Carvalho , SG Pompolo	Estimation of Nuclear Genome Size of Three Species of Camponotus (Mayr, 1861) (Hymenoptera: Formicidae: Formicinae) and Their Cytogenetic Relationship	Brazil	South America	1	1	0	Camponotus renggeri	Camponotus	Formicinae
AC54	Sociobiology	2016	63	2	HJAC Aguiar, LAC Barros, FAF Soares , CR Carvalho , SG Pompolo	Estimation of Nuclear Genome Size of Three Species of Camponotus (Mayr, 1861) (Hymenoptera: Formicidae: Formicinae) and Their Cytogenetic Relationship	Brazil	South America	1	1	0	Camponotus crassus	Camponotus	Formicinae
AC55	Sociobiology	2016	63	2	RS Camargo , LC Forti , CAO Matos , NCaldato , OS Fonseca	Is the initial nest depth adapted to favorable conditions for the incipient colony in leafcutting ants?	Brazil	South America	1	1	1	Atta sexdens rubropilosa	Atta	Myrmicinae	0	1	0
AC56	Sociobiology	2016	63	1	JK Wetterer	Geographic range of Pachycondyla harpax (Fabricius) (Hymenoptera: Formicidae)	Brazil	South America	0	0	0	Pachycondyla harpax	Pachycondyla	Ponerinae
AC57	Sociobiology	2016	63	1	TB de Oliveira , M Ferro , M Bacci Júnior , DJ de Souza , R Fontana , JHC Delabie , A Silva	Bacterial Communities in the Midgut of Ponerine Ants (Hymenoptera: Formicidae: Ponerinae)	Brazil	South America	1	1	0	Dinoponera lucida	Dinoponera	Ponerinae
AC57	Sociobiology	2016	63	1	TB de Oliveira , M Ferro , M Bacci Júnior , DJ de Souza , R Fontana , JHC Delabie , A Silva	Bacterial Communities in the Midgut of Ponerine Ants (Hymenoptera: Formicidae: Ponerinae)	Brazil	South America	1	1	0	Neoponera curvinodis	Neoponera	Ponerinae
AC57	Sociobiology	2016	63	1	TB de Oliveira , M Ferro , M Bacci Júnior , DJ de Souza , R Fontana , JHC Delabie , A Silva	Bacterial Communities in the Midgut of Ponerine Ants (Hymenoptera: Formicidae: Ponerinae)	Brazil	South America	1	1	0	Pachycondyla striata	Pachycondyla	Ponerinae
AC57	Sociobiology	2016	63	1	TB de Oliveira , M Ferro , M Bacci Júnior , DJ de Souza , R Fontana , JHC Delabie , A Silva	Bacterial Communities in the Midgut of Ponerine Ants (Hymenoptera: Formicidae: Ponerinae)	Brazil	South America	1	1	0	Odontomachus brunneus	Odontomachus	Ponerinae
AC57	Sociobiology	2016	63	1	TB de Oliveira , M Ferro , M Bacci Júnior , DJ de Souza , R Fontana , JHC Delabie , A Silva	Bacterial Communities in the Midgut of Ponerine Ants (Hymenoptera: Formicidae: Ponerinae)	Brazil	South America	1	1	0	Odontomachus bauri	Odontomachus	Ponerinae
AC58	Sociobiology	2016	63	1	Mariane Aparecida Nickele, Wilson Reis Filho, Marcio Roberto Pie, Susete do Rocio Chiarello Penteado	Daily Foraging Activity of Acromyrmex (Hymenoptera: Formicidae) Leaf-cutting Ants	Brazil	South America	1	1	1	Acromyrmex crassispinus	Acromyrmex	Myrmicinae	0	1	0
AC58	Sociobiology	2016	63	1	Mariane Aparecida Nickele, Wilson Reis Filho, Marcio Roberto Pie, Susete do Rocio Chiarello Penteado	Daily Foraging Activity of Acromyrmex (Hymenoptera: Formicidae) Leaf-cutting Ants	Brazil	South America	1	1	1	Acromyrmex subterraneus	Acromyrmex	Myrmicinae	0	1	0
AC59	Sociobiology	2016	63	1	Paulo Roberto de Abreu Tavares, Valter Vieira Alves Junior, Glaucia Almeida de Morais	Does Atta laevigata (Smith, 1858) act as Solanum lycocarpum seed dispersers?	Brazil	South America	1	1	1	Atta laevigata	Atta	Myrmicinae	0	1	0
AC6	American Naturalist	2016	187	6	Takao Sasaki, Clint A. Penick, Zachary Shaffer, Kevin L. Haight, Stephen C. Pratt, and Jürgen LiebigAssociate Editor: G. Sander van Doorn	A Simple Behavioral Model Predicts the Emergence of Complex Animal Hierarchies	India	Asia	0	1	1	Harpegnathos saltator	Harpegnathos	Ponerinae	0	0	1
AC60	Sociobiology	2016	63	1	Tatiane Tagliatti Maciel, Bruno Corrêa Barbosa, Fábio Prezoto	Opportunistic predation of a colony of Polybia platycephala (Richards) (Hymenoptera: Vespidae) by Labidus praedator (Smith) (Hymenoptera: Formicidae)	Brazil	South America	1	1	1	Labidus praedator	Labidus	Dorylinae	0	1	0
AC61	Sociobiology	2015	62	4	Dong-Mei Cheng, Cong-Ling Huang, Wei-Sheng Li, Yong-Qing Tian, Run-Qian Mao, Zhi-Xiang Zhang	Toxicities comparison of rotenone and acetone extract of Tephrosia vogelii and Derris trifoliata against Solenopsis invicta	exotic	Asia	1	1	0	Solenopsis invicta	Solenopsis	Myrmicinae
AC62	Sociobiology	2015	62	4	Roberto da Silva Camargo, Lais Cristina Silva, Luiz Carlos Forti, Carlos Alberto Oliveira de Matos, Raphael Vacchi Travaglini	Do Atta sexdens rubropilosa workers prepare leaves and bait pellets in similar ways to their symbiotic fungus?	Brazil	South America	1	1	1	Atta sexdens rubropilosa	Atta	Myrmicinae	0	1	0
AC63	Sociobiology	2015	62	4	Signe Henriksen, Jorgen Aagaard Axelsen, K. H. Lemming, Maulid Mwatawala, Jocahim Offenberg	The Search Rate of the African Weaver Ant in Cashew	Tanzania	Africa	0	1	1	Oecophylla longinoda	Oecophylla	Formicinae	0	1	0
AC64	Sociobiology	2015	62	4	Guillermo Sotelo, Diana Sofía Ortiz Giraldo, Jonathan Rodríguez, James Montoya Lerma	Adoption of a surrogate artificial queen in a colony of Atta cephalotes (L.) (Hymenoptera: Formicidae) in Colombia	Colombia	South America	1	1	1	Atta cephalotes	Atta	Myrmicinae	0	1	0
AC65	Sociobiology	2015	62	4	Ricardo Eduardo Vicente, Lívia Pires Prado, Rogério C. L. Santos	Expanding the Distribution of the Remarkable Ant Gnamptogenys vriesi Brandão & Lattke (Formicidae, Ectatomminae): First Record From Brazil	Brazil	South America	1	1	0	Gnamptogenys vriesi	Gnamptogenys	Ectatomminae
AC66	Sociobiology	2015	62	4	Tatiane Archanjo Sales, Isabel Neto Hastenreiter, Nilhian Gonçalves de Almeida, Juliane Floriano Santos Lopes	Fast Food Delivery: Is There a Way for Foraging Success in Leaf-Cutting Ants?	Brazil	South America	1	1	1	Atta sexdens	Atta	Myrmicinae	0	1	0
AC67	Sociobiology	2015	62	3	Edypo Jacob Silva, Roberto da Silva Camargo, Luiz Carlos Forti	Flight and Digging Effort in Leaf-cutting Ant Males and Gynes	Brazil	South America	1	1	1	Atta sexdens	Atta	Myrmicinae	1	0	0
AC68	Sociobiology	2015	62	3	Mariane Aparecida Nickele, Wilson Reis Filho	Population Dynamics of Acromyrmex crassispinus (Forel) (Hymenoptera: Formicidae) and Attacks on Pinus taeda Linnaeus (Pinaceae) plantations	Brazil	South America	1	1	1	Acromyrmex crassispinus	Acromyrmex	Myrmicinae	0	1	0
AC69	Sociobiology	2015	62	3	Roberto da Silva Camargo	Foraging behavior of leaf cutting ants: How do workers search for their food?	Brazil	South America	1	1	1	Atta sexdens rubropilosa	Atta	Myrmicinae	0	1	0
AC7	American Naturalist	2015	186	6	Heather Campbell, Mark D. E. Fellowes, and James M. Cook	he Curious Case of the Camelthorn: Competition, Coexistence, and Nest-Site Limitation in a Multispecies Mutualism	Namibia	Africa	0	1	1	Cataulacus intrudens	Cataulacus	Myrmicinae	0	1	0
AC7	American Naturalist	2015	186	6	Heather Campbell, Mark D. E. Fellowes, and James M. Cook	he Curious Case of the Camelthorn: Competition, Coexistence, and Nest-Site Limitation in a Multispecies Mutualism	Namibia	Africa	0	1	1	Tetraponera ambigua	Tetraponera	Pseudomyrmecinae	0	1	0
AC7	American Naturalist	2015	186	6	Heather Campbell, Mark D. E. Fellowes, and James M. Cook	he Curious Case of the Camelthorn: Competition, Coexistence, and Nest-Site Limitation in a Multispecies Mutualism	Namibia	Africa	0	1	1	Crematogaster sp.	Crematogaster	Myrmicinae	0	1	0
AC7	American Naturalist	2015	186	6	Heather Campbell, Mark D. E. Fellowes, and James M. Cook	he Curious Case of the Camelthorn: Competition, Coexistence, and Nest-Site Limitation in a Multispecies Mutualism	Namibia	Africa	0	1	1	Tapinoma sp.	Tapinoma	Dolichoderinae	0	1	0
AC70	Sociobiology	2015	62	3	Kleber Del-Claro, Paulo S.M. Pacheco	Nestmate Recognition in the Amazonian Myrmecophyte Ant Pseudomyrmex concolor Smith (Hymenoptera, Formicidae)	Brazil	South America	1	1	1	Pseudomyrmex concolor	Pseudomyrmex	Pseudomyrmecinae	0	1	0
AC71	Sociobiology	2015	62	3	Wilson Angelo Nene, Gratian Mutashoberwa Rwegasira, Joachim Offenberg, Maulid Mwatawala, Mogens Nielsen	Mating Behavior of the African Weaver Ant, Oecophylla longinoda(Latreille) (Hymenoptera: Formicidae)	Tanzania	Africa	0	1	1	Oecophylla longinoda	Oecophylla	Formicinae	1	1	0
AC72	Sociobiology	2015	62	3	Lucimeire S. Ramos Lacau, Paulo Sávio Damásio Silva, Jacques Hubert Charles Delabie, Sébastien Lacau, Odair Correa Bueno	Nest Biology and Demography of the Fungus-Growing Ant Cyphomyrmex lectus Forel (Myrmicinae; Attini) at a Disturbed Area Located in Rio Claro, SP, Brazil	Brazil	South America	1	1	1	Cyphomyrmex lectus	Cyphomyrmex	Myrmicinae	0	1	0
AC73	Sociobiology	2015	62	2	John E. Lattke, Nikolay Aguirre	Two New Strumigenys F. Smith (Hymenoptera: Formicidae: Myrmicinae) from Montane Forests of Ecuador	Ecuador	South America	1	1	0	Strumigenys lojanensis	Strumigenys	Myrmicinae
AC73	Sociobiology	2015	62	2	John E. Lattke, Nikolay Aguirre	Two New Strumigenys F. Smith (Hymenoptera: Formicidae: Myrmicinae) from Montane Forests of Ecuador	Ecuador	South America	1	1	0	Strumigenys madrigalae	Strumigenys	Myrmicinae
AC74	Sociobiology	2015	62	2	Johan Billen, Mohammed Saled Al-Khalifa	Morphology and ultrastructure of the pro- and postpharyngeal glands in workers of Pachycondyla sennaarensis	Saudi Arabia	Asia	0	1	0	Brachyponera sennaarensis	Brachyponera	Ponerinae
AC75	Sociobiology	2015	62	2	Justine Jacquemin, Gontran Sonet, Thomas Bourguignon, Theodore A Evans, Thibaut Delsinne	Second Record and DNA Barcode of the Ant Tyrannomyrmex rex Fernández (Hymenoptera: Formicidae: Myrmicinae)	Malaysia	Asia	0	1	0	Tyrannomyrmex rex	Tyrannomyrmex	Myrmicinae
AC76	Sociobiology	2015	62	1	Tiago Georg Pikart, Pedro Guilherme Lemes, Wagner Calixto de Castro Morais, José Cola Zanuncio, Terezinha Maria Castro Della Lucia	Recognition and Aggression of conspecific and heterospecific worker in Acromyrmex subterraneus subterraneus (Forel) (Hymenoptera: Formicidae)	Brazil	South America	1	1	1	Acromyrmex subterraneus	Acromyrmex	Myrmicinae	1	0	0
AC77	Sociobiology	2016	61	2	Leticia Ríos-Casanova, Gabriela Castaño, Verónica Farías-González, Patricia Dávila, Héctor Octavio Godínez-Alvarez	Activity Patterns of the Red Harvester Ant in a Mexican Tropical Desert	Mexico	North America	1	1	1	Pogonomyrmex barbatus	Pogonomyrmex	Myrmicinae	0	1	0
AC78	Sociobiology	2016	61	1	Janaina Cruz Pereira, Jacques Hubert Charles Delabie, Lorenzo Roberto Sgobaro Zanette, Yves Patric Quinet	Studies on an Enigmatic Blepharidatta Wheeler Population (Hymenoptera: Formicidae) from the Brazilian Caatinga	Brazil	South America	1	1	1	Blepharidatta sp.	Blepharidatta	Myrmicinae	0	1	0
AC78	Sociobiology	2016	61	1	Janaina Cruz Pereira, Jacques Hubert Charles Delabie, Lorenzo Roberto Sgobaro Zanette, Yves Patric Quinet	Studies on an Enigmatic Blepharidatta Wheeler Population (Hymenoptera: Formicidae) from the Brazilian Caatinga	Brazil	South America	1	1	1	Blepharidatta conops	Blepharidatta	Myrmicinae	0	1	0
AC8	American Naturalist	2015	185	5	Ted R. Schultz, Jeffrey Sosa-Calvo, Seán G. Brady, Cauê T. Lopes, Ulrich G. Mueller, Mauricio Bacci Jr	The Most Relictual Fungus-Farming Ant Species Cultivates the Most Recently Evolved and Highly Domesticated Fungal Symbiont Species	Brazil	South America	1	1	0	Apterostigma megacephala	Apterostigma	Myrmicinae
DG1	Behavioral Ecology	2016	27	4	Andrea Marina Alma, Alejandro G. Farji-Brener, Luciana Elizalde	Gone with the wind: short- and long-term responses of leaf-cutting ants to the negative effect of wind on their foraging activity	Argentina	South America	1	1	1	Acromyrmex lobicornis	Acromyrmex	Myrmicinae	0	1	0
DG10	Myrmecological.News	2019	29		Sofia Lizon à l’Allemand, Adrian Brückner, Rosli Hashim, Volker Witte* & Christoph von Beeren	Competition as possible driver of dietary specialisation in the mushroom harvesting ant Euprenolepis procera (Hymenoptera: Formicidae)	Malaysia	Asia	0	1	1	Euprenolepis procera	Euprenolepis	Formicinae	0	0	0
DG100	Plos One	2017	12	7	Johnson, Robert A.; Overson, Rick P.	Population and colony structure and morphometrics in the queen dimorphic little black ant, Monomorium sp AZ-02, with a review of queen phenotypes in the genus Monomorium	USA	North America	0	0	0	Monomorium sp.	Monomorium	Myrmicinae
DG101	Plos One	2017	12	7	Sosa-Calvo, J.; Jesovnik, A.; Vasconcelos, H. L.; Bacci, M., Jr.; Schultz, T. R.	Rediscovery of the enigmatic fungus-farming ant Mycetosoritis asper Mayr (Hymenoptera: Formicidae): Implications for taxonomy, phylogeny, and the evolution of agriculture in ants (vol 12, e0181737, 2017)	Brazil	South America	1	1	0	Mycetosoritis asper	Mycetosoritis	Myrmicinae
DG102	Plos One	2017	12	6	DiRienzo, Nicholas; Dornhaus, Anna	Temnothorax rugatulus ant colonies consistently vary in nest structure across time and context	USA	North America	0	0	1	Temnothorax rugatulus	Temnothorax	Myrmicinae	0	0	0
DG103	Plos One	2017	12	5	Idris, Hajara; Ezugwu, Absalom E.; Junaidu, Sahalu B.; Adewumi, Aderemi O.	An improved ant colony optimization algorithm with fault tolerance for job scheduling in grid computing systems	NA	NA	NA	NA	1	NA	NA	NA	0	0	1
DG104	Plos One	2017	12	5	Alves Cardoso de Aguiar, Hilton Jeferson; Campos Barros, Luisa Antonia; Alves, Danubia Rodrigues; Ferreira Mariano, Clea dos Santos; Charles Delabie, Jacques Hubert; das Gracas Pompolo, Silvia	Cytogenetic studies on populations of Camponotus rufipes (Fabricius, 1775) and Camponotus renggeri Emery, 1894 (Formicidae: Formicinae)	Brazil	South America	1	1	0	Camponotus renggeri	Camponotus	Formicinae
DG104	Plos One	2017	12	5	Alves Cardoso de Aguiar, Hilton Jeferson; Campos Barros, Luisa Antonia; Alves, Danubia Rodrigues; Ferreira Mariano, Clea dos Santos; Charles Delabie, Jacques Hubert; das Gracas Pompolo, Silvia	Cytogenetic studies on populations of Camponotus rufipes (Fabricius, 1775) and Camponotus renggeri Emery, 1894 (Formicidae: Formicinae)	Brazil	South America	1	1	0	Camponotus rufipes	Camponotus	Formicinae
DG105	Plos One	2017	12	3	Chung, Yuan-Kai; Lin, Chung-Chi	Heat-induced symmetry breaking in ant (Hymenoptera: Formicidae) escape behavior	Taiwan	Asia	0	0	1	Polyrhachis dives	Polyrhachis	Formicinae	0	0	0
DG106	Plos One	2017	12	3	Neoh, Kok-Boon; Bong, Lee-Jin; Muhammad, Ahmad; Itoh, Masayuki; Kozan, Osamu; Takematsu, Yoko; Yoshimura, Tsuyoshi	The effect of remnant forest on insect successional response in tropical fire-impacted peatland: A bi-taxa comparison	Sumatra	Asia	0	1	0	several spp.	several spp.	several spp.
DG107	Plos One	2017	12	3	Garcia, Francisco Hita; Fischer, Georg; Liu, Cong; Audisio, Tracy L.; Alpert, Gary D.; Fisher, Brian L.; Economo, Evan P.	X-Ray microtomography for ant taxonomy: An exploration and case study with two new Terataner (Hymenoptera, Formicidae, Myrmicinae) species from Madagascar	Madagascar	Africa	0	0	0	Terataner sp.	Terataner	Myrmicinae
DG108	Plos One	2017	12	3	Arenas, Andres; Roces, Flavio	Avoidance of plants unsuitable for the symbiotic fungus in leaf-cutting ants: Learning can take place entirely at the colony dump	Uruguay	South America	1	1	1	Acromyrmex ambiguus	Acromyrmex	Myrmicinae	1	0	0
DG109	Plos One	2017	12	3	Tschinkel, Walter R.; Dominguez, Daniel J.	An illustrated guide to seeds found in nests of the Florida harvester ant, Pogonomyrmex badius	USA	North America	0	0	0	Pogonomyrmex badius	Pogonomyrmex	Myrmicinae
DG11	Plos One	2015	10	11	Evlyn Pless , Jovel Queirolo , Noa Pinter-Wollman, Sam Crow, Kelsey Allen, Maya B. Mathur, Deborah M. Gordon	Interactions increase forager availability and activity in harvester ants	USA	North America	1	1	1	Pogonomyrmex barbatus	Pogonomyrmex	Myrmicinae	0	1	0
DG110	Plos One	2017	12	2	Garcia-Martinez, Miguel A.; Valenzuela-Gonzalez, Jorge E.; Escobar-Sarria, Federico; Lopez-Barrera, Fabiola; Castano-Meneses, Gabriela	The surrounding landscape influences the diversity of leaf-litter ants in riparian cloud forest remnants	Mexico	North America	1	1	0	several spp.	several spp.	several spp.
DG111	Plos One	2017	12	2	Raul Amodeo, Martin; Belen Vazquez, Maria; Martin Zalba, Sergio	Generalist dispersers promote germination of an alien fleshy-fruited tree invading natural grasslands	Argentina	South America	1	1	0	Acromyrmex sp.	Acromyrmex	Myrmicinae
DG112	Plos One	2017	12	2	Migani, Valentina; Ekesi, Sunday; Merkel, Katharina; Hoffmeister, Thomas	At Lunch with a Killer: The Effect of Weaver Ants on Host-Parasitoid Interactions on Mango	Kenya	Africa	0	1	0	Oecophylla longinoda	Oecophylla	Formicinae
DG113	Plos One	2017	12	1	Canedo-Junior, Ernesto Oliveira; Santiago, Graziele Silva; Zurlo, Luana Fonseca; Ribas, Carla Rodrigues; Carvalho, Rafaela Pereira; Alves, Guilherme Pereira; Silva Carvalho, Mariana Comanucci; Souza, Brigida	Isolated and Community Contexts Produce Distinct Responses by Host Plants to the Presence of Ant-Aphid Interaction: Plant Productivity and Seed Viability	Brazil	South America	1	1	0	several spp.	several spp.	several spp.
DG114	Plos One	2017	12	1	Kadochova, Stepanka; Frouz, Jan; Roces, Flavio	Sun Basking in Red Wood Ants Formica polyctena (Hymenoptera, Formicidae): Individual Behaviour and Temperature-Dependent Respiration Rates	Germany	Europe	0	0	0	Formica polyctena	Formica	Formicinae
DG115	Plos One	2017	12	1	Mildner, Stephanie; Roces, Flavio	Plasticity of Daily Behavioral Rhythms in Foragers and Nurses of the Ant Camponotus rufipes: Influence of Social Context and Feeding Times	Uruguay	South America	1	1	1	Camponotus rufipes	Camponotus	Formicinae	1	0	0
DG116	Plos One	2016	11	12	Costa, Fernanda V.; Mello, Marco A. R.; Bronstein, Judith L.; Guerra, Tadeu J.; Muylaert, Renata L.; Leite, Alice C.; Neves, Frederico S.	Few Ant Species Play a Central Role Linking Different Plant Resources in a Network in Rupestrian Grasslands	Brazil	South America	1	1	0	several spp.	several spp.	several spp.
DG117	Plos One	2016	11	11	Hertzog, Lionel R.; Ebeling, Anne; Meyer, Sebastian T.; Eisenhauerm, Nico; Fischer, Christine; Hildebrandt, Anke; Wagg, Cameron; Weisser, Wolfgang W.	High Survival of Lasius niger during Summer Flooding in a European Grassland	Germany	Europe	0	0	0	Lasius niger	Lasius	Formicinae
DG118	Plos One	2016	11	11	Bubak, Andrew N.; Yaeger, Jazmine D. W.; Renner, Kenneth J.; Swallow, John G.; Greene, Michael J.	Neuromodulation of Nestmate Recognition Decisions by Pavement Ants	USA	North America	0	0	0	Tetramorium caespitum	Tetramorium	Myrmicinae
DG119	Plos One	2016	11	9	McCreery, Helen F.; Correll, Nikolaus; Breed, Michael D.; Flaxman, Samuel	Consensus or Deadlock? Consequences of Simple Behavioral Rules for Coordination in Group Decisions	USA	North America	NA	NA	1	NA	NA	NA	0	0	1
DG12	Plos One	2019	14	1	Gabriela Pérez-Lachaud , Franklin H. Rocha, Javier Valle-Mora, Yann Hénaut, Jean-Paul Lachaud	Fine-tuned intruder discrimination favors ant parasitoidism	Mexico	North America	1	1	1	Ectatomma tuberculatum	Ectatomma	Ectatomminae	1	0	0
DG120	Plos One	2016	11	8	Loreto, Raquel G.; Hughes, David P.	Disease in the Society: Infectious Cadavers Result in Collapse of Ant Sub-Colonies	USA	North America	0	0	0	Camponotus castaneus	Camponotus	Formicinae
DG121	Plos One	2016	11	8	Kwon, Tae-Sung; Li, Fengqing; Kim, Sung-Soo; Chun, Jung Hwa; Park, Young-Seuk	Modelling Vulnerability and Range Shifts in Ant Communities Responding to Future Global Warming in Temperate Forests	South Korea	Asia	0	0	0	several spp.	several spp.	several spp.
DG122	Plos One	2016	11	7	Jesovnik, Ana; Gonzalez, Vanessa L.; Schultz, Ted R.	Phylogenomics and Divergence Dating of Fungus-Farming Ants (Hymenoptera: Formicidae) of the Genera Sericomyrmex and Apterostigma	USA	North America	1	1	0	several spp.	several spp.	Myrmicinae
DG123	Plos One	2016	11	7	Fischer, Georg; Sarnat, Eli M.; Economo, Evan P.	Revision and Microtomography of the Pheidole knowlesi Group, an Endemic Ant Radiation in Fiji (Hymenoptera, Formicidae, Myrmicinae)	Fiji	Australia	0	1	0	several spp.	several spp.	Myrmicinae
DG124	Plos One	2016	11	7	Sarnat, Eli M.; Fischer, Georg; Economo, Evan P.	Inordinate Spinescence: Taxonomic Revision and Microtomography of the Pheidole cervicornis Species Group (Hymenoptera, Formicidae)	Papua New Guinea	Australia	0	0	0	several spp.	several spp.	Myrmicinae
DG125	Plos One	2016	11	7	Belchior, Ceres; Sendoya, Sebastian F.; Del-Claro, Kleber	Temporal Variation in the Abundance and Richness of Foliage-Dwelling Ants Mediated by Extrafloral Nectar	Brazil	South America	1	1	0	several spp.	several spp.	several spp.
DG126	Plos One	2016	11	7	Sagata, Katayo; Gibb, Heloise	The Effect of Temperature Increases on an Ant-Hemiptera-Plant Interaction	Australia	Australia	0	1	1	Iridomyrmex rufoniger	Iridomyrmex	Dolichoderinae	0	0	0
DG127	Plos One	2016	11	6	Li, Jun; Guo, Qiang; Lin, Miaofeng; Jiang, Lu; Ye, Jingwen; Chen, Dasong; Li, Zhigang; Dai, Jianqing; Han, Shichou	Evaluation of a New Entomopathogenic Strain of Beauveria bassiana and a New Field Delivery Method against Solenopsis invicta	exotic	Asia	1	1	0	Solenopsis invicta	Solenopsis	Myrmicinae
DG128	Plos One	2016	11	6	Thomson, Fiona J.; Auld, Tony D.; Ramp, Daniel; Kingsford, Richard T.	A Switch in Keystone Seed-Dispersing Ant Genera between Two Elevations for a Myrmecochorous Plant, Acacia terminalis	Australia	Australia	0	0	1	several spp.	several spp.	several spp.	0	0	0
DG129	Plos One	2016	11	6	Devarajan, Kadambari	The Antsy Social Network: Determinants of Nest Structure and Arrangement in Asian Weaver Ants	India	Asia	0	1	0	Oecophylla smaragdina	Oecophylla	Formicinae
DG13	Plos One	2017	12	4	Daniela Römer , Martin Bollazzi, Flavio Roces	Carbon dioxide sensing in an obligate insect-fungus symbiosis: CO2 preferences of leaf-cutting ants to rear their mutualistic fungus	Uruguay	South America	1	1	1	Acromyrmex lundii	Acromyrmex	Myrmicinae	1	0	0
DG130	Plos One	2016	11	5	Fournier, Denis; de Biseau, Jean-Christophe; De laet, Sophie; Lenoir, Alain; Passera, Luc; Aron, Serge	Social Structure and Genetic Distance Mediate Nestmate Recognition and Aggressiveness in the Facultative Polygynous Ant Pheidole pallidula	France	Europe	0	0	0	Pheidole pallidula	Pheidole	Myrmicinae
DG131	Plos One	2016	11	5	Decio, Pamela; Vieira, Alexsandro Santana; Dias, Nathalia Baptista; Palma, Mario Sergio; Bueno, Odair Correa	The Postpharyngeal Gland: Specialized Organ for Lipid Nutrition in Leaf-Cutting Ants	Brazil	South America	1	1	0	Atta sexdens rubropilosa	Atta	Myrmicinae
DG132	Plos One	2016	11	4	Csosz, Sandor; Fisher, Brian L.	Toward Objective, Morphology-Based Taxonomy: A Case Study on the Malagasy Nesomyrmex sikorai Species Group (Hymenoptera: Formicidae)	Madagascar	Africa	0	0	0	several spp.	Nesomyrmex	Myrmicinae
DG133	Plos One	2016	11	4	Helms, Jackson A.; Godfrey, Aaron	Dispersal Polymorphisms in Invasive Fire Ants	exotic	North America	1	1	1	Solenopsis invicta	Solenopsis	Myrmicinae	1	0	0
DG133	Plos One	2016	11	4	Helms, Jackson A.; Godfrey, Aaron	Dispersal Polymorphisms in Invasive Fire Ants	exotic	North America	1	1	1	Solenopsis geminata	Solenopsis	Myrmicinae	1	0	0
DG134	Plos One	2016	11	4	Nowrouzi, Somayeh; Andersen, Alan N.; Macfadyen, Sarina; Staunton, Kyran M.; VanDerWal, Jeremy; Robson, Simon K. A.	Ant Diversity and Distribution along Elevation Gradients in the Australian Wet Tropics: The Importance of Seasonal Moisture Stability	Australia	Australia	0	0	0	several spp.	several spp.	several spp.
DG135	Plos One	2016	11	4	Willot, Quentin; Simonis, Priscilla; Vigneron, Jean-Pol; Aron, Serge	Total Internal Reflection Accounts for the Bright Color of the Saharan Silver Ant	Morocco	Africa	0	0	0	Cataglyphis bombycina	Cataglyphis	Formicinae
DG136	Plos One	2016	11	3	Goncalves, Ana Z.; Oliveira, Rafael S.; Oliveira, Paulo S.; Romero, Gustavo Q.	Species-Specific Effects of Ant Inhabitants on Bromeliad Nutrition	Brazil	South America	1	1	0	several spp.	several spp.	several spp.
DG137	Plos One	2016	11	3	Lewin, Gina R.; Johnson, Amanda L.; Moreira Soto, Rolando D.; Perry, Kailene; Book, Adam J.; Horn, Heidi A.; Pinto-Tomas, Adrian A.; Currie, Cameron R.	Cellulose-Enriched Microbial Communities from Leaf-Cutter Ant (Atta colombica) Refuse Dumps Vary in Taxonomic Composition and Degradation Ability	Costa Rica	Central America	1	1	0	Atta colombica	Atta	Myrmicinae
DG138	Plos One	2016	11	3	Hoelldobler, Bert	Queen Specific Exocrine Glands in Legionary Ants and Their Possible Function in Sexual Selection	USA	North America	1	1	0	several spp.	several spp.	several spp.
DG139	Plos One	2016	11	3	Miler, Krzysztof	Moribund Ants Do Not Call for Help	Poland	Europe	0	0	1	Formica cinerea	Formica	Formicinae	0	0	0
DG14	Plos One	2017	12	1	Denise Lange, Eduardo Soares Calixto, Kleber Del-Claro	Variation in Extrafloral Nectary Productivity Influences the Ant Foraging	Brazil	South America	1	1	1	Brachymyrmex sp.	Brachymyrmex	Formicinae	0	1	0
DG14	Plos One	2017	12	1	Denise Lange, Eduardo Soares Calixto, Kleber Del-Claro	Variation in Extrafloral Nectary Productivity Influences the Ant Foraging	Brazil	South America	1	1	1	Camponotus sp.	Camponotus	Formicinae	0	1	0
DG14	Plos One	2017	12	1	Denise Lange, Eduardo Soares Calixto, Kleber Del-Claro	Variation in Extrafloral Nectary Productivity Influences the Ant Foraging	Brazil	South America	1	1	1	Camponotus crassus	Camponotus	Formicinae	0	1	0
DG14	Plos One	2017	12	1	Denise Lange, Eduardo Soares Calixto, Kleber Del-Claro	Variation in Extrafloral Nectary Productivity Influences the Ant Foraging	Brazil	South America	1	1	1	Camponotus blandus	Camponotus	Formicinae	0	1	0
DG14	Plos One	2017	12	1	Denise Lange, Eduardo Soares Calixto, Kleber Del-Claro	Variation in Extrafloral Nectary Productivity Influences the Ant Foraging	Brazil	South America	1	1	1	Camponotus trapeziceps	Camponotus	Formicinae	0	1	0
DG14	Plos One	2017	12	1	Denise Lange, Eduardo Soares Calixto, Kleber Del-Claro	Variation in Extrafloral Nectary Productivity Influences the Ant Foraging	Brazil	South America	1	1	1	Crematogaster sp.	Crematogaster	Myrmicinae	0	1	0
DG14	Plos One	2017	12	1	Denise Lange, Eduardo Soares Calixto, Kleber Del-Claro	Variation in Extrafloral Nectary Productivity Influences the Ant Foraging	Brazil	South America	1	1	1	Crematogaster erecta	Crematogaster	Myrmicinae	0	1	0
DG14	Plos One	2017	12	1	Denise Lange, Eduardo Soares Calixto, Kleber Del-Claro	Variation in Extrafloral Nectary Productivity Influences the Ant Foraging	Brazil	South America	1	1	1	Crematogaster bruchi	Crematogaster	Myrmicinae	0	1	0
DG14	Plos One	2017	12	1	Denise Lange, Eduardo Soares Calixto, Kleber Del-Claro	Variation in Extrafloral Nectary Productivity Influences the Ant Foraging	Brazil	South America	1	1	1	Solenopsis sp.	Solenopsis	Myrmicinae	0	1	0
DG14	Plos One	2017	12	1	Denise Lange, Eduardo Soares Calixto, Kleber Del-Claro	Variation in Extrafloral Nectary Productivity Influences the Ant Foraging	Brazil	South America	1	1	1	Cephalotes pusillus	Cephalotes	Myrmicinae	0	1	0
DG14	Plos One	2017	12	1	Denise Lange, Eduardo Soares Calixto, Kleber Del-Claro	Variation in Extrafloral Nectary Productivity Influences the Ant Foraging	Brazil	South America	1	1	1	Pheidole sp.	Pheidole	Myrmicinae	0	1	0
DG14	Plos One	2017	12	1	Denise Lange, Eduardo Soares Calixto, Kleber Del-Claro	Variation in Extrafloral Nectary Productivity Influences the Ant Foraging	Brazil	South America	1	1	1	Azteca sp.	Azteca	Dolichoderinae	0	1	0
DG14	Plos One	2017	12	1	Denise Lange, Eduardo Soares Calixto, Kleber Del-Claro	Variation in Extrafloral Nectary Productivity Influences the Ant Foraging	Brazil	South America	1	1	1	Pseudomyrmex gracilis	Pseudomyrmex	Pseudomyrmecinae	0	1	0
DG14	Plos One	2017	12	1	Denise Lange, Eduardo Soares Calixto, Kleber Del-Claro	Variation in Extrafloral Nectary Productivity Influences the Ant Foraging	Brazil	South America	1	1	1	Pseudomyrmex flavidulus	Pseudomyrmex	Pseudomyrmecinae	0	1	0
DG14	Plos One	2017	12	1	Denise Lange, Eduardo Soares Calixto, Kleber Del-Claro	Variation in Extrafloral Nectary Productivity Influences the Ant Foraging	Brazil	South America	1	1	1	Ectatomma tuberculatum	Ectatomma	Ectatomminae	0	1	0
DG14	Plos One	2017	12	1	Denise Lange, Eduardo Soares Calixto, Kleber Del-Claro	Variation in Extrafloral Nectary Productivity Influences the Ant Foraging	Brazil	South America	1	1	1	Ectatomma planidens	Ectatomma	Ectatomminae	0	1	0
DG14	Plos One	2017	12	1	Denise Lange, Eduardo Soares Calixto, Kleber Del-Claro	Variation in Extrafloral Nectary Productivity Influences the Ant Foraging	Brazil	South America	1	1	1	Gnamptogenys semiferox	Gnamptogenys	Ectatomminae	0	1	0
DG14	Plos One	2017	12	1	Denise Lange, Eduardo Soares Calixto, Kleber Del-Claro	Variation in Extrafloral Nectary Productivity Influences the Ant Foraging	Brazil	South America	1	1	1	Neoponera villosa	Neoponera	Ponerinae	0	1	0
DG140	Plos One	2016	11	3	Zhang, Baizhong; Zhang, Lei; Cui, Rukun; Zeng, Xinnian; Gao, Xiwu	Cloning and Expression of Multiple Cytochrome P450 Genes: Induction by Fipronil in Workers of the Red Imported Fire Ant (Solenopsis invicta Buren)	China	Asia	0	0	0	Solenopsis invicta	Solenopsis	Myrmicinae
DG141	Plos One	2016	11	3	Czaczkes, Tomer J.; Weichselgartner, Tobias; Bernadou, Abel; Heinze, Juergen	The Effect of Trail Pheromone and Path Confinement on Learning of Complex Routes in the Ant Lasius niger	Germany	Europe	0	0	1	Lasius niger	Lasius	Formicinae	0	0	0
DG142	Plos One	2016	11	2	Braschler, Brigitte; Baur, Bruno	Diverse Effects of a Seven-Year Experimental Grassland Fragmentation on Major Invertebrate Groups	Switzerland	Europe	0	0	0	several spp.	several spp.	several spp.
DG143	Plos One	2016	11	1	Graham, Natalie R.; Fisher, Brian L.; Girman, Derek J.	Phylogeography in Response to Reproductive Strategies and Ecogeographic Isolation in Ant Species on Madagascar: Genus Mystrium (Formicidae: Amblyoponinae)	Madagascar	Africa	0	0	0	several spp.	Mystrium	Amblyoponinae
DG144	Plos One	2016	11	1	Cristiano, Maykon Passos; Cardoso, Danon Clemes; Fernandes-Salomao, Tania Maria; Heinze, Juergen	Integrating Paleodistribution Models and Phylogeography in the Grass-Cutting Ant Acromyrmex striatus (Hymenoptera: Formicidae) in Southern Lowlands of South America	Brazil	South America	1	1	0	Acromyrmex striatus	Acromyrmex	Myrmicinae
DG145	Plos One	2015	10	12	Oettler, J; Nachtigal, AL; Schrader, L	Expression of the Foraging Gene Is Associated with Age Polyethism, Not Task Preference, in the Ant Cardiocondyla obscurior	Brazil	South America	1	1	0	Cardiocondyla obscurior	Cardiocondyla	Myrmicinae
DG146	Plos One	2015	10	12	Sanchez, A	Fidelity and Promiscuity in an Ant-Plant Mutualism: A Case Study of Triplaris and Pseudomyrmex	Peru	South America	1	1	0	several spp.	several spp.	several spp.
DG146	Plos One	2015	10	12	Sanchez, A	Fidelity and Promiscuity in an Ant-Plant Mutualism: A Case Study of Triplaris and Pseudomyrmex	Costa Rica	Central America	1	1	0	several spp.	several spp.	several spp.
DG146	Plos One	2015	10	12	Sanchez, A	Fidelity and Promiscuity in an Ant-Plant Mutualism: A Case Study of Triplaris and Pseudomyrmex	Brazil	South America	1	1	0	several spp.	several spp.	several spp.
DG147	Plos One	2015	10	11	Morris, JR; Vandermeer, J; Perfecto, I	A Keystone Ant Species Provides Robust Biological Control of the Coffee Berry Borer Under Varying Pest Densities	Mexico	North America	1	1	0	Azteca sericeasur	Azteca	Dolichoderinae
DG148	Plos One	2015	10	11	O'Shea-Wheller, TA; Sendova-Franks, AB; Franks, NR	Differentiated Anti-Predation Responses in a Superorganism	England	Europe	0	0	1	Temnothorax albipennis	Temnothorax	Myrmicinae	0	0	0
DG149	Plos One	2015	10	11	Csosz, S; Heinze, J; Miko, I	Taxonomic Synopsis of the Ponto-Mediterranean Ants of Temnothorax nylanderi Species-Group	global	Europe	0	0	0	Temnothorax nylanderi	Temnothorax	Myrmicinae
DG15	Plos One	2015	10	5	Fredrick J. Larabee , Andrew V. Suarez	Mandible-Powered Escape Jumps in Trap-Jaw Ants Increase Survival Rates during Predator-Prey Encounters	USA	North America	1	1	1	Odontomachus brunneus	Odontomachus	Ponerinae	1	0	0
DG150	Plos One	2015	10	10	Ellis, S; Robinson, EJH	The Role of Non-Foraging Nests in Polydomous Wood Ant Colonies	England	Europe	0	0	1	Formica lugubris	Formica	Formicinae	0	0	0
DG151	Plos One	2015	10	10	Frizzi, F; Ciofi, C; Dapporto, L; Natali, C; Chelazzi, G; Turillazzi, S; Santini, G	The Rules of Aggression: How Genetic, Chemical and Spatial Factors Affect Intercolony Fights in a Dominant Species, the Mediterranean Acrobat Ant Crematogaster scutellaris	Italy	Europe	0	0	1	Crematogaster scutellaris	Crematogaster	Myrmicinae	0	0	0
DG152	Plos One	2015	10	9	Bologna, A; Detrain, C	Steep Decline and Cessation in Seed Dispersal by Myrmica rubra Ants	Belgium	Europe	0	0	1	Myrmica rubra	Myrmica	Myrmicinae	0	0	0
DG153	Plos One	2015	10	9	Kramer, BH; Schrempf, A; Scheuerlein, A; Heinze, J	Ant Colonies Do Not Trade-Off Reproduction against Maintenance	Brazil	South America	0	1	0	Cardiocondyla obscurior	Cardiocondyla	Myrmicinae
DG154	Plos One	2015	10	9	Buchholz, S; Tietze, H; Kowarik, I; Schirmel, J	Effects of a Major Tree Invader on Urban Woodland Arthropods	Germany	Europe	0	0	0	several spp.	several spp.	several spp.
DG155	Plos One	2015	10	8	Campos-Navarrete, MJ; Abdala-Roberts, L; Munguia-Rosas, MA; Parra-Tabla, V	Are Tree Species Diversity and Genotypic Diversity Effects on Insect Herbivores Mediated by Ants?	Mexico	North America	1	1	0	several spp.	several spp.	several spp.
DG156	Plos One	2015	10	7	Wiezik, M; Svitok, M; Wiezikova, A; Dovciak, M	Identifying Shifts in Leaf-Litter Ant Assemblages (Hymenoptera: Formicidae) across Ecosystem Boundaries Using Multiple Sampling Methods	Slovakia	Europe	0	0	0	several spp.	several spp.	several spp.
DG157	Plos One	2015	10	7	Heinze, J; Buschinger, A; Poettinger, T; Suefuji, M	Multiple Convergent Origins of Workerlessness and Inbreeding in the Socially Parasitic Ant Genus Myrmoxenus	NA	global	NA	NA	0	several spp.	Myrmoxenus	Myrmicinae
DG158	Plos One	2015	10	7	Tanaka, K; Ogata, K; Mukai, H; Yamawo, A; Tokuda, M	congruence of Microsatellite and Mitochondrial DNA Variation in Acrobat Ants (Crematogaster Subgenus Decacrema, Formicidae: Myrmicinae) Inhabiting Macaranga (Euphorbiaceae) Myrmecophytes	Malaysia	Asia	0	1	0	several spp.	several spp.	several spp.
DG159	Plos One	2015	10	7	Wills, BD; Chong, CD; Wilder, SM; Eubanks, MD; Holway, DA; Suarez, AV	Effect of Carbohydrate Supplementation on Investment into Offspring Number, Size, and Condition in a Social Insect	USA	North America	1	1	0	Solenopsis invicta	Solenopsis	Myrmicinae
DG16	Plos One	2016	11	11	Walter R. Tschinkel , Christina L. Kwapich	The Florida Harvester Ant, Pogonomyrmex badius, Relies on Germination to Consume Large Seeds	USA	North America	0	0	1	Pogonomyrmex badius	Pogonomyrmex	Myrmicinae	1	1	0
DG160	Plos One	2015	10	7	Segev, U; Kigel, J; Lubin, Y; Tielborger, K	Ant Abundance along a Productivity Gradient: Addressing Two Conflicting Hypotheses	Israel	Asia	0	0	1	several spp.	several spp.	several spp.	0	0	0
DG161	Plos One	2015	10	7	Stefani, V; Pires, TL; Torezan-Silingardi, HM; Del-Claro, K	Beneficial Effects of Ants and Spiders on the Reproductive Value of Eriotheca gracilipes (Malvaceae) in a Tropical Savanna	Brazil	South America	0	1	0	several spp.	several spp.	several spp.
DG162	Plos One	2015	10	7	Di Giulio, A; Maurizi, E; Barbero, F; Sala, M; Fattorini, S; Balletto, E; Bonelli, S	The Pied Piper: A Parasitic Beetle's Melodies Modulate Ant Behaviours	Morocco	Africa	0	0	1	Pheidole pallidula	Pheidole	Myrmicinae	0	0	0
DG163	Plos One	2015	10	7	Ward, D; Edney-Browne, E	Poles Apart: Comparing Trends of Alien Hymenoptera in New Zealand with Europe (DAISIE)	New Zealand	Australia	0	0	0	several spp.	several spp.	several spp.
DG164	Plos One	2015	10	6	Wang, SJ; Lv, W; Song, WG	Behavior of Ants Escaping from a Single-Exit Room	China	Asia	0	0	1	Camponotus japonicus	Camponotus	Formicinae	0	0	0
DG165	Plos One	2015	10	5	Corbelli, JM; Zurita, GA; Filloy, J; Galvis, JP; Vespa, NI; Bellocq, I	Integrating Taxonomic, Functional and Phylogenetic Beta Diversities: Interactive Effects with the Biome and Land Use across Taxa	Uruguay	South America	1	1	0	several spp.	several spp.	several spp.
DG165	Plos One	2015	10	5	Corbelli, JM; Zurita, GA; Filloy, J; Galvis, JP; Vespa, NI; Bellocq, I	Integrating Taxonomic, Functional and Phylogenetic Beta Diversities: Interactive Effects with the Biome and Land Use across Taxa	Brazil	South America	1	1	0	several spp.	several spp.	several spp.
DG166	Plos One	2015	10	4	Tagwireyi, P; Sullivan, SMP	Riverine Landscape Patch Heterogeneity Drives Riparian Ant Assemblages in the Scioto River Basin, USA	USA	North America	0	0	0	several spp.	several spp.	several spp.
DG167	Plos One	2015	10	4	Nogueira, A; Rey, PJ; Alcantara, JM; Feitosa, RM; Lohmann, LG	Geographic Mosaic of Plant Evolution: Extrafloral Nectary Variation Mediated by Ant and Herbivore Assemblages	Brazil	South America	1	1	1	Camponotus blandus	Camponotus	Formicinae	0	1	0
DG167	Plos One	2015	10	4	Nogueira, A; Rey, PJ; Alcantara, JM; Feitosa, RM; Lohmann, LG	Geographic Mosaic of Plant Evolution: Extrafloral Nectary Variation Mediated by Ant and Herbivore Assemblages	Brazil	South America	1	1	1	Camponotus crassus	Camponotus	Formicinae	0	1	0
DG167	Plos One	2015	10	4	Nogueira, A; Rey, PJ; Alcantara, JM; Feitosa, RM; Lohmann, LG	Geographic Mosaic of Plant Evolution: Extrafloral Nectary Variation Mediated by Ant and Herbivore Assemblages	Brazil	South America	1	1	1	Pseudomyrmex gracilis	Pseudomyrmex	Pseudomyrmecinae	0	1	0
DG167	Plos One	2015	10	4	Nogueira, A; Rey, PJ; Alcantara, JM; Feitosa, RM; Lohmann, LG	Geographic Mosaic of Plant Evolution: Extrafloral Nectary Variation Mediated by Ant and Herbivore Assemblages	Brazil	South America	1	1	1	Cephalotes pusillus	Cephalotes	Myrmicinae	0	1	0
DG167	Plos One	2015	10	4	Nogueira, A; Rey, PJ; Alcantara, JM; Feitosa, RM; Lohmann, LG	Geographic Mosaic of Plant Evolution: Extrafloral Nectary Variation Mediated by Ant and Herbivore Assemblages	Brazil	South America	1	1	1	Camponotus novogranadensis	Camponotus	Formicinae	0	1	0
DG167	Plos One	2015	10	4	Nogueira, A; Rey, PJ; Alcantara, JM; Feitosa, RM; Lohmann, LG	Geographic Mosaic of Plant Evolution: Extrafloral Nectary Variation Mediated by Ant and Herbivore Assemblages	Brazil	South America	1	1	1	Crematogaster crinosa	Crematogaster	Myrmicinae	0	1	0
DG167	Plos One	2015	10	4	Nogueira, A; Rey, PJ; Alcantara, JM; Feitosa, RM; Lohmann, LG	Geographic Mosaic of Plant Evolution: Extrafloral Nectary Variation Mediated by Ant and Herbivore Assemblages	Brazil	South America	1	1	1	Pseudomyrmex sp.	Pseudomyrmex	Pseudomyrmecinae	0	1	0
DG167	Plos One	2015	10	4	Nogueira, A; Rey, PJ; Alcantara, JM; Feitosa, RM; Lohmann, LG	Geographic Mosaic of Plant Evolution: Extrafloral Nectary Variation Mediated by Ant and Herbivore Assemblages	Brazil	South America	1	1	1	Dorymyrmex pyramicus	Dorymyrmex	Dolichoderinae	0	1	0
DG167	Plos One	2015	10	4	Nogueira, A; Rey, PJ; Alcantara, JM; Feitosa, RM; Lohmann, LG	Geographic Mosaic of Plant Evolution: Extrafloral Nectary Variation Mediated by Ant and Herbivore Assemblages	Brazil	South America	1	1	1	Ectatomma tuberculatum	Ectatomma	Ectatomminae	0	1	0
DG167	Plos One	2015	10	4	Nogueira, A; Rey, PJ; Alcantara, JM; Feitosa, RM; Lohmann, LG	Geographic Mosaic of Plant Evolution: Extrafloral Nectary Variation Mediated by Ant and Herbivore Assemblages	Brazil	South America	1	1	1	Cephalotes maculatus	Cephalotes	Myrmicinae	0	1	0
DG167	Plos One	2015	10	4	Nogueira, A; Rey, PJ; Alcantara, JM; Feitosa, RM; Lohmann, LG	Geographic Mosaic of Plant Evolution: Extrafloral Nectary Variation Mediated by Ant and Herbivore Assemblages	Brazil	South America	1	1	1	Camponotus substitutus	Camponotus	Formicinae	0	1	0
DG167	Plos One	2015	10	4	Nogueira, A; Rey, PJ; Alcantara, JM; Feitosa, RM; Lohmann, LG	Geographic Mosaic of Plant Evolution: Extrafloral Nectary Variation Mediated by Ant and Herbivore Assemblages	Brazil	South America	1	1	1	Camponotus arboreus	Camponotus	Formicinae	0	1	0
DG167	Plos One	2015	10	4	Nogueira, A; Rey, PJ; Alcantara, JM; Feitosa, RM; Lohmann, LG	Geographic Mosaic of Plant Evolution: Extrafloral Nectary Variation Mediated by Ant and Herbivore Assemblages	Brazil	South America	1	1	1	Pseudomyrmex termitarius	Pseudomyrmex	Pseudomyrmecinae	0	1	0
DG167	Plos One	2015	10	4	Nogueira, A; Rey, PJ; Alcantara, JM; Feitosa, RM; Lohmann, LG	Geographic Mosaic of Plant Evolution: Extrafloral Nectary Variation Mediated by Ant and Herbivore Assemblages	Brazil	South America	1	1	1	Crematogaster obscurata	Crematogaster	Myrmicinae	0	1	0
DG167	Plos One	2015	10	4	Nogueira, A; Rey, PJ; Alcantara, JM; Feitosa, RM; Lohmann, LG	Geographic Mosaic of Plant Evolution: Extrafloral Nectary Variation Mediated by Ant and Herbivore Assemblages	Brazil	South America	1	1	1	Cephalotes pavonii	Cephalotes	Myrmicinae	0	1	0
DG167	Plos One	2015	10	4	Nogueira, A; Rey, PJ; Alcantara, JM; Feitosa, RM; Lohmann, LG	Geographic Mosaic of Plant Evolution: Extrafloral Nectary Variation Mediated by Ant and Herbivore Assemblages	Brazil	South America	1	1	1	Solenopsis sp.	Solenopsis	Myrmicinae	0	1	0
DG167	Plos One	2015	10	4	Nogueira, A; Rey, PJ; Alcantara, JM; Feitosa, RM; Lohmann, LG	Geographic Mosaic of Plant Evolution: Extrafloral Nectary Variation Mediated by Ant and Herbivore Assemblages	Brazil	South America	1	1	1	Pheidole gertrudae	Pheidole	Myrmicinae	0	1	0
DG167	Plos One	2015	10	4	Nogueira, A; Rey, PJ; Alcantara, JM; Feitosa, RM; Lohmann, LG	Geographic Mosaic of Plant Evolution: Extrafloral Nectary Variation Mediated by Ant and Herbivore Assemblages	Brazil	South America	1	1	1	Ectatomma edentatum	Ectatomma	Ectatomminae	0	1	0
DG167	Plos One	2015	10	4	Nogueira, A; Rey, PJ; Alcantara, JM; Feitosa, RM; Lohmann, LG	Geographic Mosaic of Plant Evolution: Extrafloral Nectary Variation Mediated by Ant and Herbivore Assemblages	Brazil	South America	1	1	1	Linepithema micans	Linepithema	Dolichoderinae	0	1	0
DG167	Plos One	2015	10	4	Nogueira, A; Rey, PJ; Alcantara, JM; Feitosa, RM; Lohmann, LG	Geographic Mosaic of Plant Evolution: Extrafloral Nectary Variation Mediated by Ant and Herbivore Assemblages	Brazil	South America	1	1	1	Camponotus rufipes	Camponotus	Formicinae	0	1	0
DG167	Plos One	2015	10	4	Nogueira, A; Rey, PJ; Alcantara, JM; Feitosa, RM; Lohmann, LG	Geographic Mosaic of Plant Evolution: Extrafloral Nectary Variation Mediated by Ant and Herbivore Assemblages	Brazil	South America	1	1	1	Crematogaster sp.	Crematogaster	Myrmicinae	0	1	0
DG167	Plos One	2015	10	4	Nogueira, A; Rey, PJ; Alcantara, JM; Feitosa, RM; Lohmann, LG	Geographic Mosaic of Plant Evolution: Extrafloral Nectary Variation Mediated by Ant and Herbivore Assemblages	Brazil	South America	1	1	1	Brachymyrmex sp.	Brachymyrmex	Formicinae	0	1	0
DG167	Plos One	2015	10	4	Nogueira, A; Rey, PJ; Alcantara, JM; Feitosa, RM; Lohmann, LG	Geographic Mosaic of Plant Evolution: Extrafloral Nectary Variation Mediated by Ant and Herbivore Assemblages	Brazil	South America	1	1	1	Pheidole sp.	Pheidole	Myrmicinae	0	1	0
DG168	Plos One	2015	10	4	Zhou, AM; Kuang, BQ; Gao, YR; Liang, GW	Density-Dependent Benefits in Ant-Hemipteran Mutualism? The Case of the Ghost Ant Tapinoma melanocephalum (Hymenoptera: Formicidae) and the Invasive Mealybug Phenacoccus solenopsis (Hemiptera: Pseudococcidae)	China	Asia	0	0	1	Tapinoma melanocephalum	Tapinoma	Dolichoderinae	0	0	0
DG169	Plos One	2015	10	4	Inui, Y; Shimizu-kaya, U; Okubo, T; Yamsaki, E; Itioka, T	Various Chemical Strategies to Deceive Ants in Three Arhopala Species (Lepidoptera: Lycaenidae) Exploiting Macaranga Myrmecophytes	Malaysia	Asia	0	1	1	several spp.	Crematogaster	Myrmicinae	0	0	0
DG17	Plos One	2015	10	7	Alison A. Bockoven , Shawn M. Wilder, Micky D. Eubanks	Intraspecific Variation among Social Insect Colonies: Persistent Regional and Colony-Level Differences in Fire Ant Foraging Behavior	exotic	North America	1	1	1	Solenopsis invicta	Solenopsis	Myrmicinae	1	0	0
DG170	Plos One	2015	10	4	Fayle, TM; Scholtz, O; Dumbrell, AJ; Russell, S; Segar, ST; Eggleton, P	Detection of Mitochondrial COII DNA Sequences in Ant Guts as a Method for Assessing Termite Predation by Ants	Gabon	Africa	0	1	0	several spp.	several spp.	several spp.
DG171	Plos One	2015	10	3	Oliveira, KN; Coley, PD; Kursar, TA; Kaminski, LA; Moreira, MZ; Campos, RI	The Effect of Symbiotic Ant Colonies on Plant Growth: A Test Using an Azteca-Cecropia System	Brazil	South America	1	1	0	Azteca muelleri	Azteca	Dolichoderinae
DG172	Plos One	2015	10	3	Tschinkel, WR	Biomantling and Bioturbation by Colonies of the Florida Harvester Ant, Pogonomyrmex badius	USA	North America	0	0	0	Pogonomyrmex badius	Pogonomyrmex	Myrmicinae
DG173	Plos One	2015	10	3	Sharaf, MR; Al Dhafer, HM; Aldawood, AS	First Record of the Myrmicine Ant Genus Meranoplus Smith, 1853 (Hymenoptera: Formicidae) from the Arabian Peninsula with Description of a New Species and Notes on the Zoogeography of Southwestern Kingdom Saudi Arabia (vol 9, e111298, 2014)	Saudi Arabia	Asia	0	0	0	several spp.	Meranoplus	Myrmicinae
DG174	Plos One	2015	10	3	Munyai, TC; Foord, SH	Temporal Patterns of Ant Diversity across a Mountain with Climatically Contrasting Aspects in the Tropics of Africa	South Africa	Africa	0	1	0	several spp.	several spp.	several spp.
DG175	Plos One	2015	10	3	Johansson, H; Dhaygude, K; Lindstrom, S; Helantera, H; Sundstrom, L; Trontti, K	A Metatranscriptomic Approach to the Identification of Microbiota Associated with the Ant Formica exsecta	Finland	Europe	0	0	0	Formica exsecta	Formica	Formicinae
DG176	Plos One	2015	10	2	Klimes, P; Fibich, P; Idigel, C; Rimandai, M	Disentangling the Diversity of Arboreal Ant Communities in Tropical Forest Trees	Papua New Guinea	Australia	0	1	0	several spp.	several spp.	several spp.
DG177	Plos One	2015	10	2	Czaczkes, TJ; Heinze, J; Ruther, J	Nest Etiquette-Where Ants Go When Nature Calls	Germany	Europe	0	0	1	Lasius niger	Lasius	Formicinae	0	0	0
DG178	Plos One	2015	10	2	Ueda, S; Nagano, Y; Kataoka, Y; Komatsu, T; Itioka, T; Shimizu-kaya, U; Inui, Y; Itino, T	Congruence of Microsatellite and Mitochondrial DNA Variation in Acrobat Ants (Crematogaster Subgenus Decacrema, Formicidae: Myrmicinae) Inhabiting Macaranga (Euphorbiaceae) Myrmecophytes	Malaysia	Asia	0	1	0	several spp.	Crematogaster	Myrmicinae
DG179	Myrmecological.News	2015	21		Pol, RG; Lopez de Casenave, J; Milesi, FA	Foraging strategies and foraging plasticity in harvester ants (Pogonomyrmex spp., Hymenoptera: Formicidae) of the central Monte desert, Argentina	Argentina	South America	0	0	1	Pogonomyrmex mendozanus	Pogonomyrmex	Myrmicinae	0	1	0
DG179	Myrmecological.News	2015	21		Pol, RG; Lopez de Casenave, J; Milesi, FA	Foraging strategies and foraging plasticity in harvester ants (Pogonomyrmex spp., Hymenoptera: Formicidae) of the central Monte desert, Argentina	Argentina	South America	1	1	1	Pogonomyrmex rastratus	Pogonomyrmex	Myrmicinae	0	1	0
DG18	Plos One	2019	14	11	Edward G. LeBrun , Robert M. Plowes, Patricia J. Folgarait, Martin Bollazzi, Lawrence E. Gilbert	Ritualized aggressive behavior reveals distinct social structures in native and introduced range tawny crazy ants	exotic	North America	1	1	1	Nylanderia fulva	Nylanderia	Formicinae	0	1	0
DG18	Plos One	2019	14	11	Edward G. LeBrun , Robert M. Plowes, Patricia J. Folgarait, Martin Bollazzi, Lawrence E. Gilbert	Ritualized aggressive behavior reveals distinct social structures in native and introduced range tawny crazy ants	Argentina	South America	1	1	1	Nylanderia fulva	Nylanderia	Formicinae	0	1	0
DG180	Myrmecological.News	2015	21		Okamoto, M; Kobayashi, K; Hasegawa, E; Ohkawara, K	Sexual and asexual reproduction of queens in a myrmicine ant, Vollenhovia emeryi (Hymenoptera: Formicidae)	Japan	Asia	0	0	0	Vollenhovia emeryi	Vollenhovia	Myrmicinae
DG181	Myrmecological.News	2015	21		Campbell, H; Fellowes, MDE; Cook, JM	Species diversity and dominance-richness relationships for ground and arboreal ant (Hymenoptera: Formicidae) assemblages in Namibian desert, saltpan, and savannah	Namibia	Africa	0	1	0	several spp.	several spp.	several spp.
DG182	Myrmecological.News	2015	21		Haapaniemi, K; Pamilo, P	Social parasitism and transfer of symbiotic bacteria in ants (Hymenoptera: Formicidae)	Finland	Europe	0	0	0	Formica sanguinea	Formica	Formicinae
DG182	Myrmecological.News	2015	21		Haapaniemi, K; Pamilo, P	Social parasitism and transfer of symbiotic bacteria in ants (Hymenoptera: Formicidae)	Finland	Europe	0	0	0	Serviformica sp.	Serviformica	Formicinae
DG183	Myrmecological.News	2015	21		Wetterer, JK; Hita Garcia, F	Worldwide spread of Tetramorium caldarium (Hymenoptera: Formicidae)	global	global	0	0	0	Tetramorium caldarium	Tetramorium	Myrmicinae
DG184	Myrmecological.News	2015	21		General, DEM	Aretidris, a new genus of ants (Hymenoptera: Formicidae: Myrmicinae) from the mountains of Luzon Island, Philippines	Philippines	Asia	0	0	0	Aretidris clousei	Aretidris	Myrmicinae
DG184	Myrmecological.News	2015	21		General, DEM	Aretidris, a new genus of ants (Hymenoptera: Formicidae: Myrmicinae) from the mountains of Luzon Island, Philippines	Philippines	Asia	0	0	0	Aretidris buenaventei	Aretidris	Myrmicinae
DG185	Myrmecological.News	2015	21		Xu, ZH; He, QJ	Taxonomic review of the ponerine ant genus Leptogenys ROGER, 1861 (Hymenoptera: Formicidae) with a key to the Oriental species	global	Asia	0	0	0	Leptogenys sp.	Leptogenys	Ponerinae
DG186	Myrmecological.News	2015	21		DaRocha, WD; Ribeiro, SP; Neves, FS; Fernandes, GW; Leponce, M; Delabie, JHC	How does bromeliad distribution structure the arboreal ant assemblage (Hymenoptera: Formicidae) on a single tree in a Brazilian Atlantic forest agroecosystem?	Brazil	South America	1	1	0	several spp.	several spp.	several spp.
DG187	Myrmecological.News	2016	23		Yusah, Kalsum M.; Foster, William A.	Tree size and habitat complexity affect ant communities (Hymenoptera: Formicidae) in the high canopy of Bornean rain forest	Malaysia	Asia	0	1	0	several spp.	several spp.	several spp.
DG188	Myrmecological.News	2016	23		Gora, Evan M.; Gripshover, Noah; Yanoviak, Stephen P.	Orientation at the water surface by the carpenter ant Camponotus pennsylvanicus (DE GEER, 1773) (Hymenoptera: Formicidae)	USA	North America	0	0	1	Camponotus pennsylvanicus	Camponotus	Formicinae	0	0	0
DG189	Myrmecological.News	2016	23		Seifert, Bernhard	Analyzing large-scale and intranidal phenotype distributions in eusocial Hymenoptera - a taxonomic tool to distinguish intraspecific dimorphism from heterospecificity	Germany	Europe	0	0	0	several spp.	several spp.	several spp.
DG19	Plos One	2019	14	11	Márlon César Pereira, Ingrid de Carvalho Guimarães , Daniel Acosta-Avalos, William Fernando Antonialli Junior	Can altered magnetic field affect the foraging behaviour of ants?	Brazil	South America	1	1	1	Ectatomma tuberculatum	Ectatomma	Ectatomminae	1	1	0
DG19	Plos One	2019	14	11	Márlon César Pereira, Ingrid de Carvalho Guimarães , Daniel Acosta-Avalos, William Fernando Antonialli Junior	Can altered magnetic field affect the foraging behaviour of ants?	Brazil	South America	1	1	1	Neoponera inversa	Neoponera	Ponerinae	1	1	0
DG19	Plos One	2019	14	11	Márlon César Pereira, Ingrid de Carvalho Guimarães , Daniel Acosta-Avalos, William Fernando Antonialli Junior	Can altered magnetic field affect the foraging behaviour of ants?	Brazil	South America	1	1	1	Pheidole sp.	Pheidole	Myrmicinae	1	1	0
DG190	Myrmecological.News	2016	23		Santos, Igor S.; Mariano, Clea S. F.; Delabie, Jacques H. C.; Costa, Marco A.; Carvalho, Antonio F.; Silva, Janisete G.	Much more than a neck: karyotype differentiation between Dolichoderus attelaboides (FABRICIUS, 1775) and Dolichoderus decollatus F. SMITH, 1858 (Hymenoptera: Formicidae) and karyotypic diversity of five other Neotropical species of Dolichoderus LUND, 1831	Brazil	South America	1	1	0	several spp.	Dolichoderus	Dolichoderinae
DG191	Myrmecological.News	2016	23		Parmentier, Thomas; Dekoninck, Wouter; Wenseleers, Tom	Survival of persecuted myrmecophiles in laboratory nests of different ant species can explain patterns of host use in the field (Hymenoptera: Formicidae)	France	Europe	0	0	0	several spp.	several spp.	several spp.
DG192	Myrmecological.News	2016	23		Tragust, Simon; Tartally, Andras; Espadaler, Xavier; Billen, Johan	Histopathology of Laboulbeniales (Ascomycota: Laboulbeniales): ectoparasitic fungi on ants (Hymenoptera: Formicidae)	global	Europe	0	0	0	several spp.	several spp.	several spp.
DG193	Myrmecological.News	2016	23		Bulot, Adeline; Provost, Erick; Dutoit, Thierry	Refuse pile turnover by harvester ants (Hymenoptera: Formicidae) increases seed density and seedling species richness in dry grasslands	France	Europe	0	0	1	Messor barbarus	Messor	Myrmicinae	0	0	0
DG194	Myrmecological.News	2016	23		Schofield, Sophie F.; Bishop, Tom R.; Parr, Catherine L.	Morphological characteristics of ant assemblages (Hymenoptera: Formicidae) differ among contrasting biomes	Costa Rica	Central America	1	1	0	several spp.	several spp.	several spp.
DG194	Myrmecological.News	2016	23		Schofield, Sophie F.; Bishop, Tom R.; Parr, Catherine L.	Morphological characteristics of ant assemblages (Hymenoptera: Formicidae) differ among contrasting biomes	NA	Asia	1	1	0	several spp.	several spp.	several spp.
DG195	Myrmecological.News	2016	23		Clouse, Ronald M.; Blanchard, Benjamin D.; Gibson, Rebecca; Wheeler, Ward C.; Janda, Milan	Taxonomic updates for some confusing Micronesian species of Camponotus (Hymenoptera: Folinicidae: Formicinae)	Micronesia	Australia	0	1	0	several spp.	Camponotus	Formicinae
DG196	Myrmecological.News	2016	22		Asfiya, Wara; Yeeles, Peter; Lach, Lori; Majer, Jonathan D.; Heterick, Brian; Didham, Raphael K.	Abiotic factors affecting the foraging activity and potential displacement of native ants by the invasive African big-headed ant Pheidole megacephala (FABRICIUS, 1793) (Hymenoptera: Formicidae)	Australia	Australia	0	1	0	Pheidole megacephala	Pheidole	Myrmicinae
DG197	Myrmecological.News	2016	22		Pie, Marcio R.; Feitosa, Rodrigo M.	Relictual ant lineages (Hymenoptera: Fatinicidae) and their evolutionary implications	NA	NA	NA	NA	0	several spp.	several spp.	several spp.
DG198	Myrmecological.News	2016	22		Kjar, Daniel; Park, Zachory	Increased ant (Hymenoptera: Formicidae) incidence and richness are associated with alien plant cover in a small mid-Atlantic riparian forest	USA	North America	0	0	0	several spp.	several spp.	several spp.
DG199	Myrmecological.News	2016	22		Blatrix, Rumsais; Lebas, Claude; Galkowski, Christophe; Wegnez, Philippe; Pimenta, Raul; Morichon, David	Vegetation cover and elevation drive diversity and composition of ant communities (Hymenoptera: Founicidae) in a Mediterranean ecosystem	France	Europe	0	0	0	several spp.	several spp.	several spp.
DG2	Behavioral Ecology	2019	30	2	Jack Howe, Morten Schiøtt, Jacobus J Boomsma	Horizontal partner exchange does not preclude stable mutualism in fungus-growing ants	Panama	Central America	1	1	1	Acromyrmex echinatior	Acromyrmex	Myrmicinae	1	1	0
DG2	Behavioral Ecology	2019	30	2	Jack Howe, Morten Schiøtt, Jacobus J Boomsma	Horizontal partner exchange does not preclude stable mutualism in fungus-growing ants	Panama	Central America	1	1	1	Acromyrmex octospinosus	Acromyrmex	Myrmicinae	1	1	0
DG20	Plos One	2016	11	7	Walter R. Tschinkel , Jon N. Seal	Bioturbation by the Fungus-Gardening Ant, Trachymyrmex septentrionalis	exotic	North America	1	1	1	Trachymyrmex septentrionalis	Trachymyrmex	Myrmicinae	0	1	0
DG200	Myrmecological.News	2016	22		Jacquemin, Justine; Roisin, Yves; Leponce, Maurice	Spatio-temporal variation in ant (Hymenoptera: Formicidae) communities in leaf-litter and soil layers in a premontane tropical forest	Ecuador	South America	1	1	0	several spp.	several spp.	several spp.
DG201	Myrmecological.News	2016	22		Lattke, John E.; Delsinne, Thibaut	Revisionary and natural history notes on some species of the genus Gnamptogenys ROGER, 1863 (Hymenoptera: Formicidae)	Ecuador	South America	1	1	0	Gnamptogenys sp.	Gnamptogenys	Ectatomminae
DG202	Myrmecological.News	2016	22		Seifert, Bernhard	The supercolonial European wood ant Formica paralugubris SEIFERT, 1996 (Hymenoptera: Foimicidae) introduced to Canada and its predicted role in Nearctic forests	global	Europe	0	0	0	several spp.	several spp.	several spp.
DG203	Myrmecological.News	2016	22		Boudinot, Brendon E.; Wachkoo, Aijaz Ahmad; Bharti, Himender	The first ergatoid male of Platythyrea (Hymenoptera: Foiniicidae: Ponerinae), with contribution to colony labor suggested by observation and comparative morphology	India	Asia	0	1	0	Platythyrea sagei	Platythyrea	Ponerinae
DG204	Myrmecological.News	2017	25		Fox, Eduardo G. P.; Smith, Adrian A.; Gibson, Joshua C.; Solis, Daniel R.	Larvae of trap jaw ants, Odontomachus LATREILLE, 1804 (Hymenoptera: Formicidae): morphology and biological notes	Brazil	South America	1	1	0	several spp.	Odontomachus	Ponerinae
DG205	Myrmecological.News	2017	25		Masoni, Alberto; Frizzi, Filippo; Mattioli, Martina; Turillazzi, Stefano; Ciofi, Claudio; Santini, Giacomo	Pleometrotic colony foundation in the ant Crematogaster scutellaris (Hymenoptera: Formicidae): better be alone than in bad company	Italy	Europe	0	0	0	Crematogaster scutellaris	Crematogaster	Myrmicinae
DG206	Myrmecological.News	2017	25		Martins Segundo, Glauco Bezerra; de Biseau, Jean-Christophe; Feitosa, Rodrigo Machado; Vasconcelos Carlos, Jose Evaldo; Sa, Lucas Rocha; Marinho Bezerril Fontenelle, Matheus Torres; Quinet, Yves	Crematogaster abstinens and Crematogaster pygmaea (Hymenoptera: Formicidae: Myrmicinae): from monogyny and monodomy to polygyny and polydomy	Brazil	South America	1	1	1	Crematogaster pygmaea	Crematogaster	Myrmicinae	1	0	0
DG206	Myrmecological.News	2017	25		Martins Segundo, Glauco Bezerra; de Biseau, Jean-Christophe; Feitosa, Rodrigo Machado; Vasconcelos Carlos, Jose Evaldo; Sa, Lucas Rocha; Marinho Bezerril Fontenelle, Matheus Torres; Quinet, Yves	Crematogaster abstinens and Crematogaster pygmaea (Hymenoptera: Formicidae: Myrmicinae): from monogyny and monodomy to polygyny and polydomy	Brazil	South America	1	1	1	Crematogaster abstinens	Crematogaster	Myrmicinae	1	0	0
DG207	Myrmecological.News	2017	25		Stucki, Dimitri; Sundstrom, Liselotte; Freitak, Dalial	Caste-specific expression of constitutive and Beauveria bassiana induced immunity in the ant Formica exsecta (Hymenoptera: Formicidae)	Finland	Europe	0	0	0	Formica exsecta	Formica	Formicinae
DG208	Myrmecological.News	2017	25		Pierce, Mac P.; Branstetter, Michael G.; Longino, John T.	Integrative taxonomy reveals multiple cryptic species within Central American Hylomyrma FOREL, 1912 (Hymenoptera: Formicidae)	global	South America	1	1	0	several spp.	Hylomyrma	Myrmicinae
DG208	Myrmecological.News	2017	25		Pierce, Mac P.; Branstetter, Michael G.; Longino, John T.	Integrative taxonomy reveals multiple cryptic species within Central American Hylomyrma FOREL, 1912 (Hymenoptera: Formicidae)	global	Central America	1	1	0	several spp.	Hylomyrma	Myrmicinae
DG209	Myrmecological.News	2017	25		Kiran, Kadri; Karaman, Celal; Lapeva-Gjonova, Albena; Aksoy, Volkan	Two new species of the ultimate parasitic ant genus Teleutomyrmex KUTTER, 1950 (Hymenoptera: Formicidae) from the Western Palaearctic	global	Europe	0	0	0	several spp.	Teleutomyrmex	Myrmicinae
DG21	Plos One	2018	13	8	Benjamin P. Burford , Gail Lee, Daniel A. Friedman, Esmé Brachmann , Rebia Khan , Dylan J. MacArthur-Waltz , Aidan D. McCarty , Deborah M. Gordon	Foraging behavior and locomotion of the invasive Argentine ant from winter aggregations	USA	North America	1	1	1	Linepithema humile	Linepithema	Dolichoderinae	0	1	0
DG210	Myrmecological.News	2017	25		Wagner, Herbert C.; Arthofer, Wolfgang; Seifert, Bernhard; Muster, Christoph; Steiner, Florian M.; Schlick-Steiner, Birgit C.	Light at the end of the tunnel: Integrative taxonomy delimits cryptic species in the Tetramorium caespitum complex (Hymenoptera: Formicidae)	global	Europe	0	0	0	Tetramorium caespitum	Tetramorium	Myrmicinae
DG211	Myrmecological.News	2017	24		Guenard, Benoit; Weiser, Michael D.; Gomez, Kiko; Narula, Nitish; Economo, Evan P.	The Global Ant Biodiversity Informatics (GABI) database: synthesizing data on the geographic distribution of ant species (Hymenoptera: Formicidae)	global	global	NA	NA	0	several spp.	several spp.	several spp.
DG212	Myrmecological.News	2017	24		Laciny, Alice; Zettel, Herbert; Metscher, Brian; Kamariah, Abu Salim; Kopchinskiy, Alexey; Pretzer, Carina; Druzhinina, Irina S.	Morphological variation and mermithism in female castes of Colobopsis sp nrSA, a Bornean exploding ant of the Colobopsis cylindrica group (Hymenoptera: Formicidae)	Brunei	Asia	0	1	0	Colobopsis cylindrica	Colobopsis	Formicinae
DG213	Myrmecological.News	2017	24		Molero-Baltanas, Rafael; Bach de Roca, Carmen; Tinaut, Alberto; Diz Perez, Jose; Gaju-Ricart, Miguel	Symbiotic relationships between silverfish (Zygentoma: Lepismatidae, Nicoletiidae) and ants (Hymenoptera: Formicidae) in the Western Palaearctic. A quantitative analysis of data from Spain	Spain	Europe	0	0	0	several spp.	several spp.	several spp.
DG214	Myrmecological.News	2017	24		Seifert, Bernhard; D'Eustacchio, Dario; Kaufmann, Bernard; Centorame, Massimiliano; Lorite, Pedro; Modica, Maria Vittoria	Four species within the supercolonial ants of the Tapinoma nigerrimum complex revealed by integrative taxonomy (Hymenoptera: Fointicidae)	Spain	Europe	0	0	0	several spp.	Tapinoma	Dolichoderinae
DG214	Myrmecological.News	2017	24		Seifert, Bernhard; D'Eustacchio, Dario; Kaufmann, Bernard; Centorame, Massimiliano; Lorite, Pedro; Modica, Maria Vittoria	Four species within the supercolonial ants of the Tapinoma nigerrimum complex revealed by integrative taxonomy (Hymenoptera: Fointicidae)	France	Europe	0	0	0	several spp.	Tapinoma	Dolichoderinae
DG215	Myrmecological.News	2018	27		Tschinkel, Walter R.	Testing the effect of a nest architectural feature in the fire ant Solenopsis invicta (Hymenoptera: Formicidae)	USA	North America	1	1	0	Solenopsis invicta	Solenopsis	Myrmicinae
DG216	Myrmecological.News	2018	27		Waters, James S.; McGlynn, Terrence P.	Natural history observations and kinematics of strobing in Australian strobe ants, Opisthopsis haddoni (Hymenoptera: Formicidae)	Australia	Australia	0	1	1	Opisthopsis haddoni	Opisthopsis	Formicinae	0	0	0
DG217	Myrmecological.News	2018	27		Perez-Sanchez, Antonio J.; Zopf, Dorit; Klimek, Sebastian; Dauber, Jens	Differential responses of ant assemblages (Hymenoptera: Formicidae) to long-term grassland management in Central Germany	Germany	Europe	0	0	0	several spp.	several spp.	several spp.
DG218	Myrmecological.News	2018	27		Myczko, Lukasz; Dylewski, Lukasz; Mitrus, Slawomir; Sparks, Tim H.	Invasive Northern Red Oaks benefit Temnothorax crassispinus (Hymenoptera: Formicidae) ant colonies	Poland	Europe	0	0	0	Temnothorax crassispinus	Temnothorax	Myrmicinae
DG219	Myrmecological.News	2018	27		Nehring, Volker; Dijkstra, Michiel B.; Sumner, Seirian; Hughes, William O. H.; Boomsma, Jacobus J.	Reconstructing the relatedness of cooperatively breeding queens in the Panamanian leaf-cutting ant Acromyrmex echinatior (Hymenoptera: Formicidae)	Panama	Central America	1	1	0	Acromyrmex echinatior	Acromyrmex	Myrmicinae
DG22	Plos One	2018	13	8	Tadeu J. Guerra , João V. S. Messeder, André J. Arruda, Lisieux F. Fuzessy, Roberta L. C. Dayrell, Frederico S. Neves, Fernando A. O. Silveira	Handling by avian frugivores affects diaspore secondary removal	Brazil	South America	1	1	1	Dorymyrmex goeldii	Dorymyrmex	Dolichoderinae	0	1	0
DG22	Plos One	2018	13	8	Tadeu J. Guerra , João V. S. Messeder, André J. Arruda, Lisieux F. Fuzessy, Roberta L. C. Dayrell, Frederico S. Neves, Fernando A. O. Silveira	Handling by avian frugivores affects diaspore secondary removal	Brazil	South America	1	1	1	Dorymyrmex pyramicus	Dorymyrmex	Dolichoderinae	0	1	0
DG22	Plos One	2018	13	8	Tadeu J. Guerra , João V. S. Messeder, André J. Arruda, Lisieux F. Fuzessy, Roberta L. C. Dayrell, Frederico S. Neves, Fernando A. O. Silveira	Handling by avian frugivores affects diaspore secondary removal	Brazil	South America	1	1	1	Ectatomma edentatum	Ectatomma	Ectatomminae	0	1	0
DG22	Plos One	2018	13	8	Tadeu J. Guerra , João V. S. Messeder, André J. Arruda, Lisieux F. Fuzessy, Roberta L. C. Dayrell, Frederico S. Neves, Fernando A. O. Silveira	Handling by avian frugivores affects diaspore secondary removal	Brazil	South America	1	1	1	Brachymyrmex pictus	Brachymyrmex	Formicinae	0	1	0
DG22	Plos One	2018	13	8	Tadeu J. Guerra , João V. S. Messeder, André J. Arruda, Lisieux F. Fuzessy, Roberta L. C. Dayrell, Frederico S. Neves, Fernando A. O. Silveira	Handling by avian frugivores affects diaspore secondary removal	Brazil	South America	1	1	1	Camponotus cf. punctulatus	Camponotus	Formicinae	0	1	0
DG22	Plos One	2018	13	8	Tadeu J. Guerra , João V. S. Messeder, André J. Arruda, Lisieux F. Fuzessy, Roberta L. C. Dayrell, Frederico S. Neves, Fernando A. O. Silveira	Handling by avian frugivores affects diaspore secondary removal	Brazil	South America	1	1	1	Camponotus renggeri	Camponotus	Formicinae	0	1	0
DG22	Plos One	2018	13	8	Tadeu J. Guerra , João V. S. Messeder, André J. Arruda, Lisieux F. Fuzessy, Roberta L. C. Dayrell, Frederico S. Neves, Fernando A. O. Silveira	Handling by avian frugivores affects diaspore secondary removal	Brazil	South America	1	1	1	Camponotus vittatus	Camponotus	Formicinae	0	1	0
DG22	Plos One	2018	13	8	Tadeu J. Guerra , João V. S. Messeder, André J. Arruda, Lisieux F. Fuzessy, Roberta L. C. Dayrell, Frederico S. Neves, Fernando A. O. Silveira	Handling by avian frugivores affects diaspore secondary removal	Brazil	South America	1	1	1	Camponotus westermanni	Camponotus	Formicinae	0	1	0
DG22	Plos One	2018	13	8	Tadeu J. Guerra , João V. S. Messeder, André J. Arruda, Lisieux F. Fuzessy, Roberta L. C. Dayrell, Frederico S. Neves, Fernando A. O. Silveira	Handling by avian frugivores affects diaspore secondary removal	Brazil	South America	1	1	1	Atta sp.	Atta	Myrmicinae	0	1	0
DG22	Plos One	2018	13	8	Tadeu J. Guerra , João V. S. Messeder, André J. Arruda, Lisieux F. Fuzessy, Roberta L. C. Dayrell, Frederico S. Neves, Fernando A. O. Silveira	Handling by avian frugivores affects diaspore secondary removal	Brazil	South America	1	1	1	Cephalotes pusillus	Cephalotes	Myrmicinae	0	1	0
DG22	Plos One	2018	13	8	Tadeu J. Guerra , João V. S. Messeder, André J. Arruda, Lisieux F. Fuzessy, Roberta L. C. Dayrell, Frederico S. Neves, Fernando A. O. Silveira	Handling by avian frugivores affects diaspore secondary removal	Brazil	South America	1	1	1	Cyphomyrmex rimosus	Cyphomyrmex	Myrmicinae	0	1	0
DG22	Plos One	2018	13	8	Tadeu J. Guerra , João V. S. Messeder, André J. Arruda, Lisieux F. Fuzessy, Roberta L. C. Dayrell, Frederico S. Neves, Fernando A. O. Silveira	Handling by avian frugivores affects diaspore secondary removal	Brazil	South America	1	1	1	Mycocepurus goeldii	Mycocepurus	Myrmicinae	0	1	0
DG22	Plos One	2018	13	8	Tadeu J. Guerra , João V. S. Messeder, André J. Arruda, Lisieux F. Fuzessy, Roberta L. C. Dayrell, Frederico S. Neves, Fernando A. O. Silveira	Handling by avian frugivores affects diaspore secondary removal	Brazil	South America	1	1	1	Pheidole radoszkowskii	Pheidole	Myrmicinae	0	1	0
DG22	Plos One	2018	13	8	Tadeu J. Guerra , João V. S. Messeder, André J. Arruda, Lisieux F. Fuzessy, Roberta L. C. Dayrell, Frederico S. Neves, Fernando A. O. Silveira	Handling by avian frugivores affects diaspore secondary removal	Brazil	South America	1	1	1	Sericomyrmex sp.	Sericomyrmex	Myrmicinae	0	1	0
DG22	Plos One	2018	13	8	Tadeu J. Guerra , João V. S. Messeder, André J. Arruda, Lisieux F. Fuzessy, Roberta L. C. Dayrell, Frederico S. Neves, Fernando A. O. Silveira	Handling by avian frugivores affects diaspore secondary removal	Brazil	South America	1	1	1	Wasmannia auropunctata	Wasmannia	Myrmicinae	0	1	0
DG220	Myrmecological.News	2018	27		Ohyama, Leo; King, Joshua R.; Jenkins, David G.	Diversity and distribution of Solenopsis (Hymenoptera: Formicidae) thief ants belowground	USA	North America	1	1	0	several spp.	several spp.	several spp.
DG221	Myrmecological.News	2018	27		van Elst, Tobias; Gadau, Juergen	Temporal variation in social structure and worker reproduction in the temporary social parasite Lasius fuliginosus (Hymenoptera: Formicidae)	Germany	Europe	0	0	0	Lasius fuliginosus	Lasius	Formicinae
DG222	Myrmecological.News	2018	27		Seifert, Bernhard; Schultz, Roland; Ritz, Markus S.; Ritz, Christiane M.	Cryptic species of the Myrmica tibetana complex (Hymenoptera: Formicidae) revealed by integrative taxonomy	China	Asia	0	0	0	several spp.	Myrmica	Myrmicinae
DG223	Myrmecological.News	2018	27		Radchenko, Alexander; Dlussky, Gennady M.; Perfilieva, Ksenia	A new extinct ant genus (Hymenoptera: Formicidae: Myrmicinae) from the Late Eocene Rovno amber - a putative ancestor of the Leptothorax genus group	Ukraine	Europe	0	0	0	Proleptothorax primitivus	Proleptothorax	Myrmicinae
DG224	Myrmecological.News	2018	26		Klimes, Petr; Borovanska, Michaela; Plowman, Nichola S.; Leponce, Maurice	How common is trophobiosis with hoppers (Hemiptera: Auchenorrhyncha) inside ant nests (Hymenoptera: Formicidae)? Novel interactions from New Guinea and a worldwide overview	Papua New Guinea	Australia	0	1	1	several spp.	Pseudolasius	Formicinae	0	0	0
DG225	Myrmecological.News	2018	26		Trible, Waring; Shoemaker, David DeWayne; Gotzek, Dietrich	Sociometry of Solenopsis geminata (Hymenoptera: Formicidae) reveals variation in colony-level phenotypes in fire ants	Costa Rica	Central America	1	1	0	Solenopsis geminata	Solenopsis	Myrmicinae
DG226	Myrmecological.News	2018	26		Slipinski, Piotr; Marko, Balint; Wlodarczyk, Tomasz; Czechowski, Wojciech	The foraging strategy of Formica sanguinea (Hymenoptera: Formicidae), a facultative slave-maker	Finland	Europe	0	0	1	Formica sanguinea	Formica	Formicinae	0	0	0
DG226	Myrmecological.News	2018	26		Slipinski, Piotr; Marko, Balint; Wlodarczyk, Tomasz; Czechowski, Wojciech	The foraging strategy of Formica sanguinea (Hymenoptera: Formicidae), a facultative slave-maker	Poland	Europe	0	0	1	Formica sanguinea	Formica	Formicinae	0	0	0
DG226	Myrmecological.News	2018	26		Slipinski, Piotr; Marko, Balint; Wlodarczyk, Tomasz; Czechowski, Wojciech	The foraging strategy of Formica sanguinea (Hymenoptera: Formicidae), a facultative slave-maker	Romania	Europe	0	0	1	Formica sanguinea	Formica	Formicinae	0	0	0
DG227	Myrmecological.News	2018	26		Taylor, Robert W.	New species of the ant genus Metapone FOREL, 1911: first records from New Caledonia and Vanuatu (Hymenoptera: Formicidae)	New Caledonia	Australia	0	1	0	several spp.	Metapone	Myrmicinae
DG228	Myrmecological.News	2018	26		Csosz, Sandor; Salata, Sebastian; Borowiec, Lech	Three Turano-European species of the Temnothorax interruptus group (Hymenoptera: Formicidae) demonstrated by quantitative morphology	global	Europe	0	0	0	Temnothorax interruptus	Temnothorax	Myrmicinae
DG229	Myrmecological.News	2018	28		Wagner, Herbert C.; Karaman, Celal; Aksoy, Volkan; Kiran, Kadri	A mixed colony of Tetramorium immigrans SANTSCHI, 1927 and the putative social parasite Tetramorium aspina sp.n. (Hymenoptera: Formicidae)	Turkey	Europe	0	0	0	Tetramorium aspina	Tetramorium	Myrmicinae
DG229	Myrmecological.News	2018	28		Wagner, Herbert C.; Karaman, Celal; Aksoy, Volkan; Kiran, Kadri	A mixed colony of Tetramorium immigrans SANTSCHI, 1927 and the putative social parasite Tetramorium aspina sp.n. (Hymenoptera: Formicidae)	Turkey	Europe	0	0	0	Tetramorium immigrans	Tetramorium	Myrmicinae
DG23	Plos One	2016	11	1	Juliane F. S. Lopes , Mariana S. Brugger, Regys B. Menezes, Roberto S. Camargo, Luiz Carlos Forti, Vincent Fourcassié	Spatio-Temporal Dynamics of Foraging Networks in the Grass-Cutting Ant Atta bisphaerica Forel, 1908 (Formicidae, Attini)	Brazil	South America	1	1	1	Atta bisphaerica	Atta	Myrmicinae	0	1	0
DG230	Myrmecological.News	2018	28		Hicks, Barry J.; Marshall, H. Dawn	Population structure of Myrmica rubra (Hymenoptera: Formicidae) in part of its invasive range revealed by nuclear DNA markers and aggression analysis	Canada	North America	0	0	1	Myrmica rubra	Myrmica	Myrmicinae	0	0	0
DG231	Myrmecological.News	2018	28		General, David Emmanuel M.; Buenavente, Perry Archival C.	Revision and redefinition of the crematogastrine ant genus Tetheamyrma BOLTON, 1991, with the description of a new species and the first description of the dealate queen (Hymenoptera: Formicidae)	Philippines	Asia	0	0	0	Tetheamyrma biidentata	Tetheamyrma	Myrmicinae
DG232	Myrmecological.News	2018	28		Fuchs, Siiri; Sundstrom, Liselotte; Bos, Nick; Stucki, Dimitri; Freitak, Dalial	Induced immune responses in Formica fusca (Hymenoptera: Formicidae)	Finland	Europe	0	0	0	Formica fusca	Formica	Formicinae
DG233	Myrmecological.News	2019	29		Masuko, Keiichi	Larval hemolymph feeding and hemolymph taps in the ant Proceratium itoi (Hymenoptera: Formicidae)	Japan	Asia	0	0	1	Proceratium itoi	Proceratium	Proceratiinae	0	0	0
DG234	Myrmecological.News	2019	29		Nooten, Sabine S.; Schultheiss, Patrick; Rowe, Rhiannon C.; Facey, Sarah L.; Cook, James M.	Habitat complexity affects functional traits and diversity of ant assemblages in urban green spaces (Hymenoptera: Formicidae)	Australia	Australia	0	0	0	several spp.	several spp.	several spp.
DG235	Myrmecological.News	2019	29		L'Allemand, Sofia Lizon A.; Brueckner, Adrian; Hashim, Rosli; Witte, Volker; von Beeren, Christoph	Competition as possible driver of dietary specialisation in the mushroom harvesting ant Euprenolepis procera (Hymenoptera: Formicidae)	Malaysia	Asia	0	1	1	Euprenolepis procera	Euprenolepis	Formicinae	0	0	0
DG237	Myrmecological.News	2019	29		Sławomir Mitrus	Nest modifications by the acorn ant Temnothorax crassispinus (Hymenoptera: Formicidae)	Poland	Europe	0	0	1	Temnothorax crassispinus	Temnothorax	Myrmicinae	0	0	0
DG238	Biology Letters	2015	11	1	Smith, Adrian A.; Millar, Jocelyn G.; Suarez, Andrew V.	A social insect fertility signal is dependent on chemical context	USA	North America	1	1	1	Odontomachus brunneus	Odontomachus	Ponerinae	1	0	0
DG239	Biology Letters	2015	11	9	<	Invasive ants carry novel viruses in their new range and form reservoirs for a honeybee pathogen	exotic	Australia	1	1	0	Linepithema humile	Linepithema	Dolichoderinae
DG239	Biology Letters	2015	11	9	Sebastien, Alexandra; Lester, Philip J.; Hall, Richard J.; Wang, Jing; Moore, Nicole E.; Gruber, Monica A. M.	Invasive ants carry novel viruses in their new range and form reservoirs for a honeybee pathogen	exotic	Australia	1	1	0	Linepithema humile	Linepithema	Dolichoderinae
DG239	Biology Letters	2015	11	9	Sebastien, Alexandra; Lester, Philip J.; Hall, Richard J.; Wang, Jing; Moore, Nicole E.; Gruber, Monica A. M.	Invasive ants carry novel viruses in their new range and form reservoirs for a honeybee pathogen	Argentina	South America	1	1	0	Linepithema humile	Linepithema	Dolichoderinae
DG24	Plos One	2018	13	2	Sílvia Abril , Mireia Diaz, Alain Lenoir, Carolina Ivon Paris, Raphaël Boulay, Crisanto Gómez	Cuticular hydrocarbons correlate with queen reproductive status in native and invasive Argentine ants (Linepithema humile, Mayr)	Argentina	South America	1	1	1	Linepithema humile	Linepithema	Dolichoderinae	1	0	0
DG240	Biology Letters	2015	11	10	Pinter-Wollman, Noa	Nest architecture shapes the collective behaviour of harvester ants	USA	North America	0	0	1	Veromessor andrei	Veromessor	Myrmicinae	0	0	0
DG241	Biology Letters	2015	11	2	Darras, Hugo; Aron, Serge	Introgression of mitochondrial DNA among lineages in a hybridogenetic ant	Spain	Europe	0	0	0	Cataglyphis hispanica	Cataglyphis	Formicinae
DG242	Biology Letters	2015	11	6	Koyama, Satoshi; Matsui, Shingo; Satoh, Toshiyuki; Sasaki, Ken	Octopamine and cooperation: octopamine regulates the disappearance of cooperative behaviours between genetically unrelated founding queens in the ant	Japan	Asia	0	0	1	Polyrhachis moesta	Polyrhachis	Formicinae	0	0	0
DG243	Biology Letters	2016	12	3	Perl, Craig D.; Niven, Jeremy E.	Differential scaling within an insect compound eye	UK	Europe	0	0	0	Formica fusca	Formica	Formicinae
DG244	Biology Letters	2016	12	1	Holman, Luke; Trontti, Kalevi; Helantera, Heikki	Queen pheromones modulate DNA methyltransferase activity in bee and ant workers	Finland	Europe	0	0	0	Lasius flavus	Lasius	Formicinae
DG244	Biology Letters	2016	12	1	Holman, Luke; Trontti, Kalevi; Helantera, Heikki	Queen pheromones modulate DNA methyltransferase activity in bee and ant workers	Finland	Europe	0	0	0	Lasiur niger	Lasius	Formicinae
DG245	Biology Letters	2016	12	8	Dattilo, Wesley; Aguirre, Armando; De la Torre, Pedro Luna; Kaminski, Lucas A.; Garcia-Chavez, Juan; Rico-Gray, Victor	Trait-mediated indirect interactions of ant shape on the attack of caterpillars and fruits	Mexico	North America	NA	NA	0	NA	NA	NA
DG246	Biology Letters	2016	12	5	Helms, Jackson A.; Godfrey, Aaron P.; Ames, Tayna; Bridge, Eli S.	Are invasive fire ants kept in check by native aerial insectivores?	exotic	North America	1	1	0	Solenopsis invicta	Solenopsis	Myrmicinae
DG247	Biology Letters	2016	12	9	Castellanos, Adrian A.; Medeiros, Matthew C. I.; Hamer, Gabriel L.; Morrow, Michael E.; Eubanks, Micky D.; Teel, Pete D.; Hamer, Sarah A.; Light, Jessica E.	Decreased small mammal and on-host tick abundance in association with invasive red imported fire ants (Solenopsis invicta)	USA	North America	0	0	0	Solenopsis invicta	Solenopsis	Myrmicinae
DG248	Biology Letters	2016	12	11	Norman, Victoria; Darras, Hugo; Tranter, Christopher; Aron, Serge; Hughes, William O. H.	Cryptic lineages hybridize for worker production in the harvester ant Messor barbarus	Spain	Europe	0	0	0	Messor barbarus	Messor	Myrmicinae
DG248	Biology Letters	2016	12	11	Norman, Victoria; Darras, Hugo; Tranter, Christopher; Aron, Serge; Hughes, William O. H.	Cryptic lineages hybridize for worker production in the harvester ant Messor barbarus	Portugal	Europe	0	0	0	Messor barbarus	Messor	Myrmicinae
DG249	Biology Letters	2016	12	11	Liberti, Joanito; Baer, Boris; Boomsma, Jacobus J.	Queen reproductive tract secretions enhance sperm motility in ants	Panama	Central America	1	1	0	Acromyrmex echinatior	Acromyrmex	Myrmicinae
DG25	Plos One	2017	12	11	Walter R. Tschinkel , Nicholas Hanley	Vertical organization of the division of labor within nests of the Florida harvester ant, Pogonomyrmex badius	USA	North America	0	0	1	Pogonomyrmex badius	Pogonomyrmex	Myrmicinae	0	1	0
DG250	Biology Letters	2017	13	2	Fujioka, Haruna; Abe, Masato S.; Fuchikawa, Taro; Tsuji, Kazuki; Shimada, Masakazu; Okada, Yasukazu	Ant circadian activity associated with brood care type	Japan	Asia	0	0	1	Diacamma indicum	Diacamma	Ponerinae	0	0	0
DG251	Biology Letters	2017	13	10	Wendt, Stephanie; Czaczkes, Tomer J.	Individual ant workers show self-control	Germany	Europe	0	0	1	Lasius niger	Lasius	Formicinae	0	0	0
DG252	Biology Letters	2018	14	4	Bordoni, Adele; Dapporto, Leonardo; Tatini, Irene; Celli, Martina; Bercigli, Manuel; Barrufet, Serena Ressurreccion; Perito, Brunella; Turillazzi, Stefano	Trans-generational immunization in the acrobat ant Crematogaster scutellaris	Italy	Europe	0	0	0	Crematogaster scutellaris	Crematogaster	Myrmicinae
DG253	Biology Letters	2018	14	9	Oberhauser, F. B.; Czaczkes, T. J.	Tasting the unexpected: disconfirmation of expectations leads to lower perceived food value in an invertebrate	Germany	Europe	0	0	1	Lasius niger	Lasius	Formicinae	0	0	0
DG254	Biology Letters	2018	14	1	Kuhn, Alexandre; Darras, Hugo; Aron, Serge	Phenotypic plasticity in an ant with strong caste-genotype association	Morocco	Africa	0	0	0	Cataglyphis mauritanica	Cataglyphis	Formicinae
DG255	Biology Letters	2018	14	3	Bles, Olivier; Boehly, Thibault; Deneubourg, Jean-Louis; Nicolis, Stamatios C.	Same length, different shapes: ants collectively choose a straight foraging path over a bent one	Belgium	Europe	0	0	1	Lasius niger	Lasius	Formicinae	0	0	0
DG256	Biology Letters	2019	15	10	Sasaki, Takao; Stott, Benjamin; Pratt, Stephen C.	Rational time investment during collective decision making in Temnothorax ants	UK	Europe	0	0	1	Temnothorax albipennis	Temnothorax	Myrmicinae	0	0	0
DG257	Journal of Experimental Biology	2015	218	7	Okada, Yasukazu; Sasaki, Ken; Miyazaki, Satoshi; Shimoji, Hiroyuki; Tsuji, Kazuki; Miura, Toru	Social dominance and reproductive differentiation mediated by dopaminergic signaling in a queenless ant	Japan	Asia	0	0	1	Diacamma sp.	Diacamma	Ponerinae	0	0	0
DG258	Journal of Experimental Biology	2015	218	9	Monaenkova, Daria; Gravish, Nick; Rodriguez, Greggory; Kutner, Rachel; Goodisman, Michael A. D.; Goldman, Daniel I.	Behavioral and mechanical determinants of collective subsurface nest excavation	exotic	North America	1	1	1	Solenopsis invicta	Solenopsis	Myrmicinae	1	0	0
DG259	Journal of Experimental Biology	2015	218	9	Munk, Yonatan; Yanoviak, Stephen P.; Koehl, M. A. R.; Dudley, Robert	The descent of ant: field-measured performance of gliding ants	Panama	Central America	1	1	1	Cephalotes atratus	Cephalotes	Myrmicinae	0	1	0
DG259	Journal of Experimental Biology	2015	218	9	Munk, Yonatan; Yanoviak, Stephen P.; Koehl, M. A. R.; Dudley, Robert	The descent of ant: field-measured performance of gliding ants	Peru	South America	1	1	1	Cephalotes atratus	Cephalotes	Myrmicinae	0	1	0
DG26	Plos One	2018	13	1	Ingrid de Carvalho Guimarães , Márlon César Pereira, Nathan Rodrigues Batista, Candida Anitta Pereira Rodrigues, William Fernando Antonialli Junior	The complex nest architecture of the Ponerinae ant Odontomachus chelifer	Brazil	South America	1	1	1	Odontomachus chelifer	Odontomachus	Ponerinae	0	1	0
DG260	Journal of Experimental Biology	2015	218	22	Fernandes, A. Sofia D.; Philippides, Andrew; Collett, Tom S.; Niven, Jeremy E.	Acquisition and expression of memories of distance and direction in navigating wood ants	UK	Europe	0	0	1	Formica rufa	Formica	Formicinae	0	0	0
DG261	Journal of Experimental Biology	2015	218	6	Anoop, Karunakaran; Sumana, Annagiri	Response to a change in the target nest during ant relocation	India	Asia	0	1	1	Diacamma indicum	Diacamma	Ponerinae	0	0	0
DG262	Journal of Experimental Biology	2016	219	19	Fleischmann, Pauline N.; Christian, Marcelo; Mueller, Valentin L.; Roessler, Wolfgang; Wehner, Ruediger	Ontogeny of learning walks and the acquisition of landmark information in desert ants, Cataglyphis fortis	Tunisia	Africa	0	0	1	Cataglyphis fortis	Cataglyphis	Formicinae	0	0	0
DG263	Journal of Experimental Biology	2016	219	6	Dussutour, Audrey; Poissonnier, Laure-Anne; Buhl, Jerome; Simpson, Stephen J.	Resistance to nutritional stress in ants: when being fat is advantageous	France	Europe	0	0	1	Lasius niger	Lasius	Formicinae	0	0	0
DG264	Journal of Experimental Biology	2016	219	5	Czaczkes, Tomer J.; Salmane, Anete K.; Klampfleuthner, Felicia A. M.; Heinze, Juergen	Private information alone can trigger trapping of ant colonies in local feeding optima	Germany	Europe	0	0	1	Lasius niger	Lasius	Formicinae	0	0	0
DG265	Journal of Experimental Biology	2016	219	3	Smith, Adrian A.; Millar, Jocelyn G.; Suarez, Andrew V.	Comparative analysis of fertility signals and sex-specific cuticular chemical profiles of Odontomachus trap-jaw ants	USA	North America	1	1	0	Odontomachus haematodus	Odontomachus	Ponerinae
DG266	Journal of Experimental Biology	2016	219	16	Narendra, Ajay; Greiner, Birgit; Ribi, Willi A.; Zeil, Jochen	Light and dark adaptation mechanisms in the compound eyes of Myrmecia ants that occupy discrete temporal niches	Australia	Australia	0	0	0	several spp.	Myrmecia	Myrmicinae
DG267	Journal of Experimental Biology	2016	219	14	Pfeffer, Sarah E.; Wittlinger, Matthias	How to find home backwards? Navigation during rearward homing of Cataglyphis fortis desert ants	Tunisia	Africa	0	0	1	Cataglyphis fortis	Cataglyphis	Formicinae	0	0	0
DG268	Journal of Experimental Biology	2016	219	1	Norman, Victoria C.; Hughes, William O. H.	Behavioural effects of juvenile hormone and their influence on division of labour in leaf-cutting ant societies	Panama	Central America	1	1	1	Acromyrmex octospinosus	Acromyrmex	Myrmicinae	1	0	0
DG269	Journal of Experimental Biology	2016	219	16	Arenas, Andres; Roces, Flavio	Learning through the waste: olfactory cues from the colony refuse influence plant preferences in foraging leaf-cutting ants	Uruguay	South America	1	1	1	Acromyrmex ambiguus	Acromyrmex	Myrmicinae	1	0	0
DG27	Plos One	2017	12	11	Florian Halboth , Flavio Roces	The construction of ventilation turrets in Atta vollenweideri leaf-cutting ants: Carbon dioxide levels in the nest tunnels, but not airflow or air humidity, influence turret structure	Argentina	South America	1	1	1	Atta vollenweideri	Atta	Myrmicinae	1	0	0
DG270	Journal of Experimental Biology	2016	219	10	Raderschall, Chloe A.; Narendra, Ajay; Zeil, Jochen	Head roll stabilisation in the nocturnal bull ant Myrmecia pyriformis: implications for visual navigation	Australia	Australia	0	1	1	Myrmecia pyriformis	Myrmecia	Myrmicinae	0	0	0
DG271	Journal of Experimental Biology	2016	219	14	Pfeffer, Sarah E.; Wahl, Verena L.; Wittlinger, Matthias	How to find home backwards? Locomotion and inter-leg coordination during rearward walking of Cataglyphis fortis desert ants	Tunisia	Africa	0	0	1	Cataglyphis fortis	Cataglyphis	Formicinae	0	0	0
DG272	Journal of Experimental Biology	2016	219	21	McCreery, Helen F.; Dix, Zachary A.; Breed, Michael D.; Nagpal, Radhika	Collective strategy for obstacle navigation during cooperative transport by ants	exotic	North America	0	0	1	Paratrechina longicornis	Paratrechina	Formicinae	0	0	0
DG273	Journal of Experimental Biology	2016	219	1	Azevedo, Dihego Oliveira; de Paula, Sergio Oliveira; Zanuncio, Jose Cola; Martinez, Luis Carlos; Serrao, Jose Eduardo	Juvenile hormone downregulates vitellogenin production in Ectatomma tuberculatum (Hymenoptera: Formicidae) sterile workers	Brazil	South America	1	1	0	Ectatomma tuberculatum	Ectatomma	Ectatomminae
DG274	Journal of Experimental Biology	2016	219	18	Entler, Brian V.; Cannon, J. Timothy; Seid, Marc A.	Morphine addiction in ants: a new model for self-administration and neurochemical analysis	USA	North America	0	0	1	Camponotus floridanus	Camponotus	Formicinae	0	0	0
DG275	Journal of Experimental Biology	2016	219	11	de Narbonne, Marine Motais; van Zweden, Jelle S.; Bello, Jan E.; Wenseleers, Tom; Millar, Jocelyn G.; d'Ettorre, Patrizia	Biological activity of the enantiomers of 3-methylhentriacontane, a queen pheromone of the ant Lasius niger	France	Europe	0	0	1	Lasius niger	Lasius	Formicinae	0	0	0
DG276	Journal of Experimental Biology	2016	219	11	Woodgate, Joseph L.; Buehlmann, Cornelia; Collett, Thomas S.	When navigating wood ants use the centre of mass of a shape to extract directional information from a panoramic skyline	UK	Europe	0	0	1	Formica rufa	Formica	Formicinae	0	0	0
DG277	Journal of Experimental Biology	2016	219	18	Bernadou, Abel; Felden, Antoine; Moreau, Mathieu; Moretto, Pierre; Fourcassie, Vincent	Ergonomics of load transport in the seed harvesting ant Messor barbarus: morphology influences transportation method and efficiency	Spain	Europe	0	0	1	Messor barbarus	Messor	Myrmicinae	0	0	0
DG278	Journal of Experimental Biology	2016	219	21	O'Shea-Wheller, Thomas A.; Wilson-Aggarwal, Deraj K.; Edgley, Duncan E.; Sendova-Franks, Ana B.; Franks, Nigel R.	A social mechanism facilitates ant colony emigrations over different distances	UK	Europe	0	0	1	Temnothorax albipennis	Temnothorax	Myrmicinae	0	0	0
DG279	Journal of Experimental Biology	2017	220	13	Fleischmann, Pauline N.; Grob, Robin; Wehner, Rudiger; Roessler, Wolfgang	Species-specific differences in the fine structure of learning walk elements in Cataglyphis ants	Tunisia	Africa	0	0	1	Cataglyphis sp.	Cataglyphis	Formicinae	0	0	0
DG279	Journal of Experimental Biology	2017	220	13	Fleischmann, Pauline N.; Grob, Robin; Wehner, Rudiger; Roessler, Wolfgang	Species-specific differences in the fine structure of learning walk elements in Cataglyphis ants	Greece	Europe	0	0	1	Cataglyphis sp.	Cataglyphis	Formicinae	0	0	0
DG28	Plos One	2016	11	2	Candice W. Torres , Neil D. Tsutsui	The Effect of Social Parasitism by Polyergus breviceps on the Nestmate Recognition System of Its Host, Formica altipetens	USA	North America	1	1	1	Formica altipetens	Formica	Formicinae	1	0	0
DG280	Journal of Experimental Biology	2017	220	4	Dahmen, Hansjuergen; Wahl, Verena L.; Pfeffer, Sarah E.; Mallot, Hanspeter A.; Wittlinger, Matthias	Naturalistic path integration of Cataglyphis desert ants on an air-cushioned lightweight spherical treadmill	Tunisia	Africa	0	0	0	Cataglyphis sp.	Cataglyphis	Formicinae
DG281	Journal of Experimental Biology	2017	220	9	Freas, Cody A.; Narendra, Ajay; Cheng, Ken	Compass cues used by a nocturnal bull ant, Myrmecia midas	Australia	Australia	0	1	1	Myrmecia midas	Myrmecia	Myrmicinae	0	0	0
DG282	Journal of Experimental Biology	2017	220	18	Yilmaz, Ayse; Dyer, Adrian G.; Roessler, Wolfgang; Spaethe, Johannes	Innate colour preference, individual learning and memory retention in the ant Camponotus blandus	NA	NA	1	1	1	Camponotus blandus	Camponotus	Formicinae	1	0	0
DG283	Journal of Experimental Biology	2017	220	17	Larabee, Fredrick J.; Gronenberg, Wulfila; Suarez, Andrew V.	Performance, morphology and control of power-amplified mandibles in the trap-jaw ant Myrmoteras (Hymenoptera: Formicidae)	Malaysia	Asia	0	1	1	several spp.	Myrmoteras	Formicinae	0	0	0
DG284	Journal of Experimental Biology	2017	220	9	Woehrl, Toni; Reinhardt, Lars; Blickhan, Reinhard	Propulsion in hexapod locomotion: how do desert ants traverse slopes?	Tunisia	Africa	0	0	1	Cataglyphis fortis	Cataglyphis	Formicinae	0	0	0
DG285	Journal of Experimental Biology	2017	220	23	Narendra, Ajay; Ribi, Willi A.	Ocellar structure is driven by the mode of locomotion and activity time in Myrmecia ants	Australia	Australia	0	0	1	several spp.	Myrmecia	Myrmicinae	0	0	0
DG286	Journal of Experimental Biology	2017	220	9	Willot, Quentin; Gueydan, Cyril; Aron, Serge	Proteome stability, heat hardening and heat-shock protein expression profiles in Cataglyphis desert ants	Morocco	Africa	0	0	1	several spp.	Cataglyphis	Formicinae	0	0	0
DG287	Journal of Experimental Biology	2017	220	4	Latty, Tanya; Holmes, Michael J.; Makinson, James C.; Beekman, Madeleine	Argentine ants (Linepithema humile) use adaptable transportation networks to track changes in resource quality	exotic	Australia	1	1	1	Linepithema humile	Linepithema	Dolichoderinae	1	0	0
DG288	Journal of Experimental Biology	2017	220	24	Desmedt, Lucie; Baracchi, David; Devaud, Jean-Marc; Giurfa, Martin; d'Ettorre, Patrizia	Aversive learning of odor-heat associations in ants	France	Europe	0	0	1	Camponotus aethiops	Camponotus	Formicinae	0	0	0
DG289	Journal of Experimental Biology	2017	220	5	Berthelot, Ke'vin; Portugal, Felipe Ramon; Jeanson, Raphael	Onset of fights and mutual assessment in ant founding queens	France	Europe	0	0	1	Lasius niger	Lasius	Formicinae	0	0	0
DG29	Plos One	2018	13	2	Emilia Solá Gracia , Charissa de Bekker, Ephraim M. Hanks, David P. Hughes	Within the fortress: A specialized parasite is not discriminated against in a social insect society	USA	North America	1	1	1	Camponotus castaneus	Camponotus	Formicinae	1	0	0
DG290	Journal of Experimental Biology	2018	221	9	Sprenger, Philipp P.; Burkert, Lars H.; Abou, Beprimerengere; Federle, Walter; Menzel, Florian	Coping with the climate: cuticular hydrocarbon acclimation of ants under constant and fluctuating conditions	Germany	Europe	0	0	0	several spp.	Myrmica	Myrmicinae
DG291	Journal of Experimental Biology	2018	221	20	Jayatilaka, Piyankarie; Murray, Trevor; Narendra, Ajay; Zeil, Jochen	The choreography of learning walks in the Australian jack jumper ant Myrmecia croslandi	Australia	Australia	0	1	1	Myrmecia croslandi	Myrmecia	Myrmicinae	0	0	0
DG292	Journal of Experimental Biology	2018	221	1	Buehlmann, Cornelia; Fernandes, A. Sofia D.; Graham, Paul	The interaction of path integration and terrestrial visual cues in navigating desert ants: what can we learn from path characteristics?	Tunisia	Africa	0	0	1	Cataglyphis fortis	Cataglyphis	Formicinae	0	0	0
DG293	Journal of Experimental Biology	2018	221	24	Pattrick, Jonathan G.; Labonte, David; Federle, Walter	Scaling of claw sharpness: mechanical constraints reduce attachment performance in larger insects	lab colony	Europe	1	1	1	Atta cephalotes	Atta	Myrmicinae	1	0	0
DG294	Journal of Experimental Biology	2018	221	6	Davila, Francisco; Botteaux, Anne; Bauman, David; Cherasse, Sarah; Aron, Serge	Antibacterial activity of male and female sperm-storage organs in ants	Belgium	Europe	0	0	0	Lasius niger	Lasius	Formicinae
DG295	Journal of Experimental Biology	2018	221	18	Wang, Qiao; Song, Weiguo; Zhang, Jun; Lo, Siuming	Bi-directional movement characteristics of Camponotus japonicus ants during nest relocation	China	Asia	0	0	1	Camponotus japonicus	Camponotus	Formicinae	0	0	0
DG296	Journal of Experimental Biology	2018	221	7	Palavalli-Nettimi, Ravindra; Narendra, Ajay	Miniaturisation decreases visual navigational competence in ants	Australia	Australia	0	0	1	several spp.	several spp.	several spp.	0	0	0
DG297	Journal of Experimental Biology	2018	221	24	Bles, Olivier; Deneubourg, Jean-Louis; Nicolis, Stamatios C.	Food dissemination in ants: robustness of the trophallactic network against resource quality	France	Europe	0	0	1	Camponotus cruentatus	Camponotus	Formicinae	0	0	0
DG298	Journal of Experimental Biology	2018	221	22	Draft, Ryan W.; McGill, Matthew R.; Kapoor, Vikrant; Murthy, Venkatesh N.	Carpenter ants use diverse antennae sampling strategies to track odor trails	USA	North America	0	0	1	Camponotus pennsylvanicus	Camponotus	Formicinae	0	0	0
DG299	Journal of Experimental Biology	2018	221	3	Fernandes, A. Sofia D.; Buckley, Christopher L.; Niven, Jeremy E.	Visual associative learning in wood ants	UK	Europe	0	0	1	Formica fusca	Formica	Formicinae	0	0	0
DG3	Behavioral Ecology	2019	30	3	Fernando Sarti Andriolli, Noemia Kazue Ishikawa, Ruby Vargas-Isla, Tiara Sousa Cabral, Charissa de Bekker, Fabricio Beggiato Baccaro	Do zombie ant fungi turn their hosts into light seekers?	Brazil	South America	1	1	1	Camponotus atriceps	Camponotus	Formicinae	0	1	0
DG30	Plos One	2015	10	10	Walter R. Tschinkel , William J. Rink, Christina L. Kwapich	Sequential Subterranean Transport of Excavated Sand and Foraged Seeds in Nests of the Harvester Ant, Pogonomyrmex badius	USA	North America	0	0	1	Pogonomyrmex badius	Pogonomyrmex	Myrmicinae	0	1	0
DG300	Journal of Experimental Biology	2018	221	14	Endlein, Thomas; Sitti, Metin	Innate turning preference of leaf-cutting ants in the absence of external orientation cues	Argentina	South America	1	1	1	Acromyrmex lundii	Acromyrmex	Myrmicinae	1	0	0
DG301	Journal of Experimental Biology	2018	221	6	Cherasse, Sarah; Baer, Boris; Schiott, Morten; Boomsma, Jacobus J.	Differential immune gene expression in sperm storage organs of leaf-cutting ants	Panama	Central America	1	1	0	Acromyrmex echinatior	Acromyrmex	Myrmicinae
DG301	Journal of Experimental Biology	2018	221	6	Cherasse, Sarah; Baer, Boris; Schiott, Morten; Boomsma, Jacobus J.	Differential immune gene expression in sperm storage organs of leaf-cutting ants	Panama	Central America	1	1	0	Atta colombica	Atta	Myrmicinae
DG302	Journal of Experimental Biology	2018	221	1	Stark, Alyssa Y.; Arstingstall, Katherine; Yanoviak, Stephen P.	Adhesive performance of tropical arboreal ants varies with substrate temperature	Panama	Central America	1	1	1	Atta colombica	Atta	Myrmicinae	0	1	0
DG302	Journal of Experimental Biology	2018	221	1	Stark, Alyssa Y.; Arstingstall, Katherine; Yanoviak, Stephen P.	Adhesive performance of tropical arboreal ants varies with substrate temperature	Panama	Central America	1	1	1	Azteca trigona	Azteca	Dolichoderinae	0	1	0
DG302	Journal of Experimental Biology	2018	221	1	Stark, Alyssa Y.; Arstingstall, Katherine; Yanoviak, Stephen P.	Adhesive performance of tropical arboreal ants varies with substrate temperature	Panama	Central America	1	1	1	Camponotus linnaei	Camponotus	Formicinae	0	1	0
DG302	Journal of Experimental Biology	2018	221	1	Stark, Alyssa Y.; Arstingstall, Katherine; Yanoviak, Stephen P.	Adhesive performance of tropical arboreal ants varies with substrate temperature	Panama	Central America	1	1	1	Camponotus sericeiventris	Camponotus	Formicinae	0	1	0
DG302	Journal of Experimental Biology	2018	221	1	Stark, Alyssa Y.; Arstingstall, Katherine; Yanoviak, Stephen P.	Adhesive performance of tropical arboreal ants varies with substrate temperature	Panama	Central America	1	1	1	Cephalotes atratus	Cephalotes	Myrmicinae	0	1	0
DG302	Journal of Experimental Biology	2018	221	1	Stark, Alyssa Y.; Arstingstall, Katherine; Yanoviak, Stephen P.	Adhesive performance of tropical arboreal ants varies with substrate temperature	Panama	Central America	1	1	1	Cephalotes basalis	Cephalotes	Myrmicinae	0	1	0
DG302	Journal of Experimental Biology	2018	221	1	Stark, Alyssa Y.; Arstingstall, Katherine; Yanoviak, Stephen P.	Adhesive performance of tropical arboreal ants varies with substrate temperature	Panama	Central America	1	1	1	Crematogaster brasiliensis	Crematogaster	Myrmicinae	0	1	0
DG302	Journal of Experimental Biology	2018	221	1	Stark, Alyssa Y.; Arstingstall, Katherine; Yanoviak, Stephen P.	Adhesive performance of tropical arboreal ants varies with substrate temperature	Panama	Central America	1	1	1	Crematogaster crinosa	Crematogaster	Myrmicinae	0	1	0
DG302	Journal of Experimental Biology	2018	221	1	Stark, Alyssa Y.; Arstingstall, Katherine; Yanoviak, Stephen P.	Adhesive performance of tropical arboreal ants varies with substrate temperature	Panama	Central America	1	1	1	Dolichoderus bispinosus	Dolichoderus	Dolichoderinae	0	1	0
DG302	Journal of Experimental Biology	2018	221	1	Stark, Alyssa Y.; Arstingstall, Katherine; Yanoviak, Stephen P.	Adhesive performance of tropical arboreal ants varies with substrate temperature	Panama	Central America	1	1	1	Paraponera clavata	Paraponera	Paraponerinae	0	1	0
DG302	Journal of Experimental Biology	2018	221	1	Stark, Alyssa Y.; Arstingstall, Katherine; Yanoviak, Stephen P.	Adhesive performance of tropical arboreal ants varies with substrate temperature	Panama	Central America	1	1	1	Procryptocerus belti	Procryptocerus	Myrmicinae	0	1	0
DG303	Journal of Experimental Biology	2018	221	18	Perl, Craig D.; Niven, Jeremy E.	Metabolic rate scaling, ventilation patterns and respiratory water loss in red wood ants: activity drives ventilation changes, metabolic rate drives water loss	UK	Europe	0	0	0	Formica fusca	Formica	Formicinae
DG304	Journal of Experimental Biology	2018	221	13	Frank, Erik T.; Honle, Philipp O.; Linsenmair, K. Eduard	Time-optimized path choice in the termite-hunting ant Megaponera analis	Ivory Coast	Africa	0	1	1	Megaponera analis	Megaponera	Ponerinae	0	0	0
DG305	Journal of Experimental Biology	2018	221	24	Page, Hannah; Sweeney, Andrew; Pilko, Anna; Pinter-Wollman, Noa	Underlying mechanisms and ecological context of variation in exploratory behavior of the Argentine ant, Linepithema humile	exotic	North America	1	1	1	Linepithema humile	Linepithema	Dolichoderinae	1	0	0
DG306	Journal of Experimental Biology	2019	222	20	Pfeffer, Sarah Elisabeth; Wahl, Verena Luisa; Wittlinger, Matthias; Wolf, Harald	High-speed locomotion in the Saharan silver ant, Cataglyphis bombycina	Tunisia	Africa	0	0	1	Cataglyphis bombycina	Cataglyphis	Formicinae	0	0	0
DG318	Biotropica	2017	49	4	Ennis, Katherine K.; Philpott, Stacy M.	Strong influences of a dominant, ground-nesting ant on recruitment, and establishment of ant colonies and communities	Mexico	North America	1	1	1	Pheidole synanthropica	Pheidole	Myrmicinae	0	1	0
DG307	Journal of Experimental Biology	2019	222	14	Mangold, Colleen A.; Ishler, Melissa J.; Loreto, Raquel G.; Hazen, Missy L.; Hughes, David P.	Zombie ant death grip due to hypercontracted mandibular muscles	USA	North America	0	0	1	Camponotus castaneus	Camponotus	Formicinae	0	0	0
DG319	Biotropica	2017	49	3	Forbes, Samantha J.; Northfield, Tobin D.	Oecophylla smaragdina ants provide pest control in Australian cacao	Australia	Australia	0	1	0	Oecophylla smaragdina	Oecophylla	Formicinae
DG308	Journal of Experimental Biology	2019	222	11	Freas, Cody A.; Cheng, Ken	Panorama similarity and navigational knowledge in the nocturnal bull ant Myrmecia midas	Australia	Australia	0	1	1	Myrmecia midas	Myrmecia	Myrmicinae	0	0	0
DG320	Biotropica	2017	49	1	Yanoviak, Stephen P.; Silveri, Cheryl; Stark, Alyssa Y.; Van Stan, John T., II; Levia, Delphis F., Jr.	Surface roughness affects the running speed of tropical canopy ants	Panama	Central America	1	1	1	Azteca trigona	Azteca	Dolichoderinae	0	1	0
DG320	Biotropica	2017	49	1	Yanoviak, Stephen P.; Silveri, Cheryl; Stark, Alyssa Y.; Van Stan, John T., II; Levia, Delphis F., Jr.	Surface roughness affects the running speed of tropical canopy ants	Costa Rica	Central America	1	1	1	Dolichoderus bispinosus	Dolichoderus	Dolichoderinae	0	1	0
DG320	Biotropica	2017	49	1	Yanoviak, Stephen P.; Silveri, Cheryl; Stark, Alyssa Y.; Van Stan, John T., II; Levia, Delphis F., Jr.	Surface roughness affects the running speed of tropical canopy ants	Panama	Central America	1	1	1	Cephalotes atratus	Dolichoderus	Myrmicinae	0	1	0
DG320	Biotropica	2017	49	1	Yanoviak, Stephen P.; Silveri, Cheryl; Stark, Alyssa Y.; Van Stan, John T., II; Levia, Delphis F., Jr.	Surface roughness affects the running speed of tropical canopy ants	Costa Rica	Central America	1	1	1	Crematogaster brasiliensis	Dolichoderus	Myrmicinae	0	1	0
DG309	Journal of Experimental Biology	2019	222	12	Segre, Paolo S.; Taylor, Ebony D.	Large ants do not carry their fair share: maximal load-carrying performance of leaf-cutter ants (Atta cephalotes)	Costa Rica	Central America	1	1	1	Atta cephalotes	Atta	Myrmicinae	0	1	0
DG321	Biotropica	2017	49	1	Schulte, Lisa M.; Saporito, Ralph A.; Davison, Ian; Summers, Kyle	The palatability of Neotropical poison frogs in predator-prey systems: do alkaloids make the difference?	USA	North America	1	1	1	Solenopsis invicta	Solenopsis	Myrmicinae	1	0	0
DG31	Plos One	2017	12	6	Rachid Hamidi , Jean-Christophe de Biseau, Thomas Bourguignon, Glauco Bezerra Martins Segundo, Matheus Torres Marinho Bezerril Fontenelle, Yves Quinet	Dispersal strategies in the highly polygynous ant Crematogaster (Orthocrema) pygmaea Forel (Formicidae: Myrmicinae)	Brazil	South America	1	1	1	Crematogaster pygmaea	Crematogaster	Myrmicinae	1	1	0
DG310	Journal of Experimental Biology	2019	222	23	Menzel, Florian; Morsbach, Svenja; Martens, Jiska H.; Raeder, Petra; Hadjaje, Simon; Poizat, Marine; Abou, Berengere	Communication versus waterproofing: the physics of insect cuticular hydrocarbons	Germany	Europe	0	0	0	several spp.	several spp.	several spp.
DG311	Journal of Experimental Biology	2019	222	12	Palavalli-Nettimi, Ravindra; Ogawa, Yuri; Ryan, Laura A.; Hart, Nathan S.; Narendra, Ajay	Miniaturisation reduces contrast sensitivity and spatial resolving power in ants	Australia	Australia	0	0	0	several spp.	several spp.	several spp.
DG312	Journal of Experimental Biology	2019	222	5	Doering, Grant Navid; Pratt, Stephen C.	Symmetry breaking and pivotal individuals during the reunification of ant colonies	USA	North America	0	0	1	Temnothorax rugatulus	Temnothorax	Myrmicinae	0	0	0
DG313	Journal of Experimental Biology	2019	222	22	Mukhopadhyay, Snigdha; Pathak, Manish Kumar; Annagiri, Sumana	Path minimization in a tandem running Indian ant in the context of colony relocation	India	Asia	0	1	1	Diacamma indicum	Diacamma	Ponerinae	0	0	0
DG314	Journal of Experimental Biology	2019	222	21	Oberhauser, Felix B.; Middleton, Eliza J.T.; Latty, Tanya; Czaczkes, Tomer J.	Meat ants cut more trail shortcuts when facing long detours.	Australia	Australia	0	1	1	Iridomyrmex purpureus	Iridomyrmex	Dolichoderinae	0	0	0
DG315	Journal of Experimental Biology	2019	222	17	McCreery, Helen F.; Bilek, Jenna; Nagpal, Radhika; Breed, Michael D.	Effects of load mass and size on cooperative transport in ants over multiple transport challenges	USA	North America	0	1	1	Paratrechina longicornis	Paratrechina	Formicinae	0	0	0
DG316	Journal of Experimental Biology	2019	222	11	Freas, Cody A.; Cheng, Ken	Panorama similarity and navigational knowledge in the nocturnal bull ant Myrmecia midas.	Australia	Australia	0	1	1	Myrmecia midas	Myrmecia	Myrmicinae	0	0	0
DG317	Journal of Experimental Biology	2019	222	2	Paul, Bishwarup; Annagiri, Sumana	Caught red-handed: behaviour of brood thieves in an Indian ant	India	Asia	0	1	1	Diacamma indicum	Diacamma	Ponerinae	0	0	0
DG32	Plos One	2019	14	3	Darcy Greer Gordon , Alejandra Zelaya, Ignacio Arganda-Carreras, Sara Arganda, James F. A. Traniello	Division of labor and brain evolution in insect societies: Neurobiology of extreme specialization in the turtle ant Cephalotes varians	USA	North America	1	1	1	Cephalotes varians	Cephalotes	Myrmicinae	1	0	0
DG33	Behavioral Ecology	2019	30	3	Kevin M Neumann, Noa Pinter-Wollman	Collective responses to heterospecifics emerge from individual differences in aggression	exotic	North America	1	1	1	Linepithema humile	Linepithema	Dolichoderinae	1	0	0
DG34	Behavioral Ecology	2017	28	4	Udi Segev, Lars Burkert, Barbara Feldmeyer, Susanne Foitzik	Pace-of-life in a social insect: behavioral syndromes in ants shift along a climatic gradient	USA	North America	0	0	1	Temnothorax longispinosus	Temnothorax	Myrmicinae	0	0	0
DG35	Behavioral Ecology	2018	29	6	Sarah E Bengston	Life-history and behavioral trait covariation across 3 years in Temnothorax ants	USA	North America	0	0	1	Temnothorax rugatulus	Temnothorax	Myrmicinae	0	0	0
DG36	Behavioral Ecology	2019	30	6	Grant Navid Doering, Kirsten A Sheehy, James L L Lichtenstein, Brian Drawert, Linda R Petzold, Jonathan N Pruitt	Sources of intraspecific variation in the collective tempo and synchrony of ant societies	USA	North America	0	0	1	Temnothorax rugatulus	Temnothorax	Myrmicinae	0	0	0
DG37	Behavioral Ecology	2019	30	6	Dominic D R Burns, Jon W Pitchford, Catherine L Parr, Daniel W Franks, Elva J H Robinson Author Notes	The costs and benefits of decentralization and centralization of ant colonies	USA	North America	0	0	1	Formica lugubris	Formica	Formicinae	0	0	0
DG37	Behavioral Ecology	2019	30	6	Dominic D R Burns, Jon W Pitchford, Catherine L Parr, Daniel W Franks, Elva J H Robinson Author Notes	The costs and benefits of decentralization and centralization of ant colonies	UK	Europe	0	0	1	Formica lugubris	Formica	Formicinae	0	0	0
DG38	Behavioral Ecology	2018	29	6	Gábor Lőrinczi, Gábor Módra, Orsolya Juhász, István Maák	Which tools to use? Choice optimization in the tool-using ant, Aphaenogaster subterranea	Hungary	Europe	0	0	1	Aphaenogaster subterranea	Aphaenogaster	Myrmicinae	0	0	0
DG39	Behavioral Ecology	2018	29	6	Thomas Parmentier, Frederik De Laender, Tom Wenseleers, Dries Bonte	Prudent behavior rather than chemical deception enables a parasite to exploit its ant host	France	Europe	0	0	1	Formica rufa	Formica	Formicinae	0	0	0
DG4	Behavioral Ecology	2017	29	1	Peter R Marting, William T Wcislo, Stephen C Pratt	Colony personality and plant health in the Azteca-Cecropia mutualism	Panama	Central America	1	1	1	Azteca constructor	Azteca	Dolichoderinae	0	1	0
DG40	Behavioral Ecology	2018	29	2	Cristian Pasquaretta, Raphaël Jeanson	Division of labor as a bipartite network	NA	NA	1	1	1	Pogonomyrmex californicus	Pogonomyrmex	Myrmicinae	0	0	1
DG40	Behavioral Ecology	2018	29	2	Cristian Pasquaretta, Raphaël Jeanson	Division of labor as a bipartite network	NA	NA	1	1	1	Acromyrmex echinatior	Acromyrmex	Myrmicinae	0	0	1
DG40	Behavioral Ecology	2018	29	2	Cristian Pasquaretta, Raphaël Jeanson	Division of labor as a bipartite network	NA	NA	1	1	1	Pheidole dentata	Pheidole	Myrmicinae	0	0	1
DG41	Behavioral Ecology	2017	28	1	Gavin M. Leighton, Daniel Charbonneau, Anna Dornhaus	Task switching is associated with temporal delays in Temnothorax rugatulus ants	USA	North America	0	0	1	Temnothorax rugatulus	Temnothorax	Myrmicinae	0	0	0
DG42	Behavioral Ecology	2016	27	6	Pasquier Gregoire, Gruter Christoph	Individual learning performance and exploratory activity are linked to colony foraging success in a mass-recruiting ant	Switzerland	Europe	0	0	1	Lasius niger	Lasius	Formicinae	0	0	0
DG43	Behavioral Ecology	2016	27	4	Burns, Dominic D. R., Sendova-Franks, Ana B., Franks, Nigel R.	The effect of social information on the collective choices of ant colonies	UK	Europe	0	0	1	Temnothorax albipennis	Temnothorax	Myrmicinae	0	0	0
DG44	Behavioral Ecology	2016	27	3	Rudolph, Kathleen P., McEntee, Jay P.	Spoils of war and peace: enemy adoption and queen-right colony fusion follow costly intraspecific conflict in acacia ants	Kenya	Africa	0	1	1	Crematogaster mimosae	Crematogaster	Myrmicinae	0	0	0
DG45	Behavioral Ecology	2016	27	2	Lichtenstein, James L. L., Pruitt, Jonathan N., Modlmeier, Andreas P.	Intraspecific variation in collective behaviors drives interspecific contests in acorn ants	USA	North America	0	0	1	Temnothorax longispinosus	Temnothorax	Myrmicinae	0	0	0
DG46	Behavioral Ecology	2016	27	2	Samuel Ellis, Elva J.H. Robinson	Internest food sharing within wood ant colonies: resource redistribution behavior in a complex system	UK	Europe	0	0	1	Formica lugubris	Formica	Formicinae	0	0	0
DG47	Behavioral Ecology	2016	27	1	Olivier Blight, Gisela Albet Díaz-Mariblanca, Xim Cerdá, Raphaël Boulay	A proactive-reactive syndrome affects group success in an ant species	Spain	Europe	0	0	1	Aphaenogaster senilis	Aphaenogaster	Myrmicinae	0	0	0
DG48	Behavioral Ecology	2016	27	1	Mario L. Muscedere, Sara Helms Cahan, Ken R. Helms, James F.A. Traniello	Geographic and life-history variation in ant queen colony founding correlates with brain amine levels	USA	North America	0	0	1	Veromessor pergandei	Veromessor	Myrmicinae	1	0	0
DG49	Behavioral Ecology	2016	27	1	Jongepier, Evelien, Foitzik, Susanne	Ant recognition cue diversity is higher in the presence of slavemaker ants	USA	North America	0	0	1	Temnothorax longispinosus	Temnothorax	Myrmicinae	0	0	0
DG49	Behavioral Ecology	2016	27	1	Jongepier, Evelien, Foitzik, Susanne	Ant recognition cue diversity is higher in the presence of slavemaker ants	USA	North America	0	0	1	Protomognathus americanus	Temnothorax	Myrmicinae	0	0	0
DG5	Myrmecological.News	2015	21		Mariane A. Nickele, Wilson Reis Filho, Marcio R. Pie	Sequential load transport during foraging in Acromyrmex (Hymenoptera: Formicidae) leaf-cutting ants	Brazil	South America	1	1	1	Acromyrmex crassispinus	Acromyrmex	Myrmicinae	0	1	0
DG5	Myrmecological.News	2015	21		Mariane A. Nickele, Wilson Reis Filho, Marcio R. Pie	Sequential load transport during foraging in Acromyrmex (Hymenoptera: Formicidae) leaf-cutting ants	Brazil	South America	1	1	1	Acromyrmex subterraneus	Acromyrmex	Myrmicinae	0	1	0
DG50	Behavioral Ecology	2015	26	6	Noa Pinter-Wollman, Mark J.F. Brown	Variation in nest relocation of harvester ants is affected by population density and food abundance	USA	North America	0	0	1	Veromessor andrei	Veromessor	Myrmicinae	0	0	0
DG51	Behavioral Ecology	2015	26	2	Christopher Tranter, Lauren LeFevre, Sophie E.F. Evison, William O.H. Hughes	Threat detection: contextual recognition and response to parasites by ants	UK	Europe	0	0	1	Polyrhachis dives	Polyrhachis	Formicinae	0	0	0
DG51	Behavioral Ecology	2015	26	2	Christopher Tranter, Lauren LeFevre, Sophie E.F. Evison, William O.H. Hughes	Threat detection: contextual recognition and response to parasites by ants	UK	Europe	0	0	1	Messor barbarus	Messor	Myrmicinae	0	0	0
DG51	Behavioral Ecology	2015	26	2	Christopher Tranter, Lauren LeFevre, Sophie E.F. Evison, William O.H. Hughes	Threat detection: contextual recognition and response to parasites by ants	Panama	Central America	1	1	1	Acromyrmex echinatior	Acromyrmex	Myrmicinae	1	0	0
DG51	Behavioral Ecology	2015	26	2	Christopher Tranter, Lauren LeFevre, Sophie E.F. Evison, William O.H. Hughes	Threat detection: contextual recognition and response to parasites by ants	UK	Europe	0	0	1	Formica rufa	Formica	Formicinae	1	0	0
DG52	Behavioral Ecology	2015	26	1	Guénaël Cabanes, Ellen van Wilgenburg, Madeleine Beekman, Tanya Latty	Ants build transportation networks that optimize cost and efficiency at the expense of robustness	Australia	Australia	0	1	1	Iridomyrmex purpureus	Iridomyrmex	Dolichoderinae	0	1	1
DG53	Myrmecological.News	2019	29		Ning, Dongdong, Yang, Fan, Xiao, Qian, Ran, Hao, Xu, Yijuan	A simple and efficient method for preventing ant escape (Hymenoptera: Formicidae)	exotic	Asia	1	1	1	Solenopsis invicta	Solenopsis	Myrmicinae	1	0	0
DG54	Myrmecological.News	2019	29		Sabine Nooten, Patrick Schultheiss, Rhiannon C. Rowe, Sarah L. Facey, James M. Cook	Habitat complexity affects functional traits and diversity of ant assemblages in urban green spaces (Hymenoptera: Formicidae)	Australia	Australia	0	0	0	several spp.	several spp.	several spp.
DG55	Myrmecological.News	2019	29		Nie, L., Ni, M. Ning, D., Ran, H., Hassan, B. & Xu, Y.	Comparing mechanisms of competition among introduced and resident ants in China: from behavior to trophic position (Hymenoptera: Formicidae)	exotic	Asia	1	1	1	Solenopsis invicta	Solenopsis	Myrmicinae	1	0	0
DG55	Myrmecological.News	2019	29		Nie, L., Ni, M. Ning, D., Ran, H., Hassan, B. & Xu, Y.	Comparing mechanisms of competition among introduced and resident ants in China: from behavior to trophic position (Hymenoptera: Formicidae)	exotic	Asia	1	1	1	Solenopsis geminata	Solenopsis	Myrmicinae	1	0	0
DG56	Myrmecological.News	2019	29		Mitrus, S.	Nest modifications by the acorn ant Temnothorax crassispinus (Hymenoptera: Formicidae)	Poland	Europe	0	0	1	Temnothorax crassispinus	Temnothorax	Myrmicinae	0	0	0
DG57	Myrmecological.News	2019	29		Brian E. Heterick	First record of the formicine genus Overbeckia (Hymenoptera: Formicidae) from Australia	Australia	Australia	0	0	0	Overbeckia subclavata	Overbeckia	Formicinae
DG58	Plos One	2019	14	6	Krabbe, Birla A.; Arnan, Xavier; Lannes, Pol; Bergstedt, Christoffer Echtvad; Larsen, Rasmus Stenbak; Pedersen, Jes Soe; Shik, Jonathan Z.	Using nutritional geometry to define the fundamental macronutrient niche of the widespread invasive ant Monomorium pharaonis	USA	North America	0	0	0	Monomorium pharaonis	Monomorium	Myrmicinae
DG58	Plos One	2019	14	6	Krabbe, Birla A.; Arnan, Xavier; Lannes, Pol; Bergstedt, Christoffer Echtvad; Larsen, Rasmus Stenbak; Pedersen, Jes Soe; Shik, Jonathan Z.	Using nutritional geometry to define the fundamental macronutrient niche of the widespread invasive ant Monomorium pharaonis	Malaysia	Asia	0	1	0	Monomorium pharaonis	Monomorium	Myrmicinae
DG58	Plos One	2019	14	6	Krabbe, Birla A.; Arnan, Xavier; Lannes, Pol; Bergstedt, Christoffer Echtvad; Larsen, Rasmus Stenbak; Pedersen, Jes Soe; Shik, Jonathan Z.	Using nutritional geometry to define the fundamental macronutrient niche of the widespread invasive ant Monomorium pharaonis	UK	Europe	0	0	0	Monomorium pharaonis	Monomorium	Myrmicinae
DG6	Myrmecological.News	2017	25		Beatriz E. Nobua-Behrmann, Javier Lopez De Casenave, Fernando A. Milesi, Alejandro Farji-Brener	Coexisting in harsh environments: temperature-based foraging patterns of two desert leafcutter ants (Hymenoptera: Formicidae: Attini)	Argentina	South America	1	1	1	Acromyrmex lobicornis	Acromyrmex	Myrmicinae	0	1	0
DG6	Myrmecological.News	2017	25		Beatriz E. Nobua-Behrmann, Javier Lopez De Casenave, Fernando A. Milesi, Alejandro Farji-Brener	Coexisting in harsh environments: temperature-based foraging patterns of two desert leafcutter ants (Hymenoptera: Formicidae: Attini)	Argentina	South America	1	1	1	Acromyrmex striatus	Acromyrmex	Myrmicinae	0	1	0
DG60	Plos One	2019	14	5	Hawkings, Chloe; Calkins, Travis L.; Pietrantonio, Patricia, V; Tamborindeguy, Cecilia	Caste-based differential transcriptional expression of hexamerins in response to a juvenile hormone analog in the red imported fire ant (Solenopsis invicta)	USA	North America	1	1	0	Solenopsis invicta	Solenopsis	Myrmicinae
DG61	Plos One	2019	14	4	Drose, William; Podgaiski, Luciana Regina; Dias, Camila Fagundes; Mendonca, Milton de Souza, Jr.	Local and regional drivers of ant communities in forest-grassland ecotones in South Brazil: A taxonomic and phylogenetic approach	Brazil	South America	1	1	0	several spp.	several spp.	several spp.
DG62	Plos One	2019	14	2	von Beeren, Christoph; Maruyama, Munetoshi; Kronauer, Daniel J. C.	Community Sampling and Integrative Taxonomy Reveal New Species and Host Specificity in the Army Ant-Associated Beetle Genus Tetradonia (Coleoptera, Staphylinidae, Aleocharinae) (vol 11, e0165056, 2016)	Costa Rica	Central America	1	1	0	Eciton burchellii foreli	Eciton	Dorylinae
DG62	Plos One	2019	14	2	von Beeren, Christoph; Maruyama, Munetoshi; Kronauer, Daniel J. C.	Community Sampling and Integrative Taxonomy Reveal New Species and Host Specificity in the Army Ant-Associated Beetle Genus Tetradonia (Coleoptera, Staphylinidae, Aleocharinae) (vol 11, e0165056, 2016)	Costa Rica	Central America	1	1	0	Eciton hamatum	Eciton	Dorylinae
DG62	Plos One	2019	14	2	von Beeren, Christoph; Maruyama, Munetoshi; Kronauer, Daniel J. C.	Community Sampling and Integrative Taxonomy Reveal New Species and Host Specificity in the Army Ant-Associated Beetle Genus Tetradonia (Coleoptera, Staphylinidae, Aleocharinae) (vol 11, e0165056, 2016)	Costa Rica	Central America	1	1	0	Eciton vagans angustatum	Eciton	Dorylinae
DG62	Plos One	2019	14	2	von Beeren, Christoph; Maruyama, Munetoshi; Kronauer, Daniel J. C.	Community Sampling and Integrative Taxonomy Reveal New Species and Host Specificity in the Army Ant-Associated Beetle Genus Tetradonia (Coleoptera, Staphylinidae, Aleocharinae) (vol 11, e0165056, 2016)	Costa Rica	Central America	1	1	0	Eciton dulcium crassinode	Eciton	Dorylinae
DG62	Plos One	2019	14	2	von Beeren, Christoph; Maruyama, Munetoshi; Kronauer, Daniel J. C.	Community Sampling and Integrative Taxonomy Reveal New Species and Host Specificity in the Army Ant-Associated Beetle Genus Tetradonia (Coleoptera, Staphylinidae, Aleocharinae) (vol 11, e0165056, 2016)	Costa Rica	Central America	1	1	0	Eciton mexicanum	Eciton	Dorylinae
DG62	Plos One	2019	14	2	von Beeren, Christoph; Maruyama, Munetoshi; Kronauer, Daniel J. C.	Community Sampling and Integrative Taxonomy Reveal New Species and Host Specificity in the Army Ant-Associated Beetle Genus Tetradonia (Coleoptera, Staphylinidae, Aleocharinae) (vol 11, e0165056, 2016)	Costa Rica	Central America	1	1	0	Eciton lucanoides conquistador	Eciton	Dorylinae
DG63	Plos One	2019	14	1	Mannino, Giuseppe; Abdi, Gholamreza; Maffei, Massimo Emilio; Barbero, Francesca	Origanum vulgare terpenoids modulate Myrmica scabrinodis brain biogenic amines and ant behaviour (vol 13, e0209047, 2018)	Italy	Europe	0	0	1	Formica cinerea	Formica	Formicinae	0	0	0
DG63	Plos One	2019	14	1	Mannino, Giuseppe; Abdi, Gholamreza; Maffei, Massimo Emilio; Barbero, Francesca	Origanum vulgare terpenoids modulate Myrmica scabrinodis brain biogenic amines and ant behaviour (vol 13, e0209047, 2018)	Italy	Europe	0	0	1	Tetramorium caespitum	Tetramorium	Myrmicinae	0	0	0
DG63	Plos One	2019	14	1	Mannino, Giuseppe; Abdi, Gholamreza; Maffei, Massimo Emilio; Barbero, Francesca	Origanum vulgare terpenoids modulate Myrmica scabrinodis brain biogenic amines and ant behaviour (vol 13, e0209047, 2018)	Italy	Europe	0	0	1	Myrmica scabrinodis	Myrmica	Myrmicinae	0	0	0
DG64	Plos One	2018	13	12	Louise van Oudenhove , Xim Cerdá, Carlos Bernstein	Dominance-discovery and discovery-exploitation trade-offs promote diversity in ant communities	France	Europe	NA	NA	1	NA	NA	NA	0	0	0
DG64	Plos One	2018	13	12	Louise van Oudenhove , Xim Cerdá, Carlos Bernstein	Dominance-discovery and discovery-exploitation trade-offs promote diversity in ant communities	Spain	Europe	NA	NA	1	NA	NA	NA	0	0	0
DG65	Plos One	2018	13	12	Omar Flores, Javier Seoane , Violeta Hevia, Francisco M. Azcárate	Spatial patterns of species richness and nestedness in ant assemblages along an elevational gradient in a Mediterranean mountain range	Spain	Europe	0	0	0	several spp.	several spp.	several spp.
DG66	Plos One	2018	13	12	Cliver Fernandes Farder-Gomes , Verônica Priscila da Silva, Thalles Platiny Lavinscky Pereira, José Eduardo Serrão, Evaldo Martins Pires, Marco Antonio Oliveira	Parasitism, sexual dimorphism and effect of host size on Apocephalus attophilus offspring, a parasitoid of the leaf-cutting ant Atta bisphaerica	Brazil	South America	1	1	0	Atta bisphaerica	Atta	Myrmicinae
DG67	Plos One	2018	13	11	Lucila Chifflet, Noelia Verónica Guzmán, Olivier Rey, Viviana Andrea Confalonieri, Luis Alberto Calcaterra	Southern expansion of the invasive ant Wasmannia auropunctata within its native range and its relation with clonality and human activity	Argentina	South America	1	1	0	Wasmannia auropunctata	Wasmannia	Myrmicinae
DG67	Plos One	2018	13	11	Lucila Chifflet, Noelia Verónica Guzmán, Olivier Rey, Viviana Andrea Confalonieri, Luis Alberto Calcaterra	Southern expansion of the invasive ant Wasmannia auropunctata within its native range and its relation with clonality and human activity	Brazil	South America	1	1	0	Wasmannia auropunctata	Wasmannia	Myrmicinae
DG67	Plos One	2018	13	11	Lucila Chifflet, Noelia Verónica Guzmán, Olivier Rey, Viviana Andrea Confalonieri, Luis Alberto Calcaterra	Southern expansion of the invasive ant Wasmannia auropunctata within its native range and its relation with clonality and human activity	Uruguay	South America	1	1	0	Wasmannia auropunctata	Wasmannia	Myrmicinae
DG67	Plos One	2018	13	11	Lucila Chifflet, Noelia Verónica Guzmán, Olivier Rey, Viviana Andrea Confalonieri, Luis Alberto Calcaterra	Southern expansion of the invasive ant Wasmannia auropunctata within its native range and its relation with clonality and human activity	Paraguay	South America	1	1	0	Wasmannia auropunctata	Wasmannia	Myrmicinae
DG67	Plos One	2018	13	11	Lucila Chifflet, Noelia Verónica Guzmán, Olivier Rey, Viviana Andrea Confalonieri, Luis Alberto Calcaterra	Southern expansion of the invasive ant Wasmannia auropunctata within its native range and its relation with clonality and human activity	Bolivia	South America	1	1	0	Wasmannia auropunctata	Wasmannia	Myrmicinae
DG68	Plos One	2018	13	10	Benoit Guénard, François Dumont , Bruno Fréchette, André Francoeur, Éric Lucas	May furtive predation provide enemy free space in ant-tended aphid colonies?	Canada	North America	0	0	1	Lasius niger	Lasius	Formicinae	0	0	0
DG69	Plos One	2018	13	10	Wolf, Harald; Wittlinger, Matthias; Pfeffer, Sarah E.	Two distance memories in desert ants-Modes of interaction	Tunisia	Africa	0	0	1	Cataglyphis fortis	Cataglyphis	Formicinae	0	0	0
DG7	Myrmecological.News	2016	23		David Maxwell Suckling, Lloyd D. Stringer, Alfredo Jiménez-Pérez, Barry Bunn & Robert K. Vander Meer	Communication disruption of red imported fire ants (Hymenoptera: Formicidae) and reduced foraging success	exotic	North America	1	1	1	Solenopsis invicta	Solenopsis	Myrmicinae	1	0	0
DG70	Plos One	2018	13	10	Aurélie Buffin, Takao Sasaki, Stephen C. Pratt	Scaling of speed with group size in cooperative transport by the ant Novomessor cockerelli	USA	North America	1	1	1	Novomessor cockerelli	Novomessor	Myrmicinae	0	1	0
DG71	Plos One	2018	13	9	Tara D. Sutherland , Alagacone Sriskantha, Trevor D. Rapson, Benjamin D. Kaehler, Gavin A. Huttley	Did aculeate silk evolve as an antifouling material?	NA	NA	NA	NA	0	NA	NA	NA
DG72	Plos One	2018	13	8	Diego Anjos , Wesley Dáttilo , Kleber Del-Claro	Unmasking the architecture of ant–diaspore networks in the Brazilian Savanna	Brazil	South America	1	1	0	several spp.	several spp.	several spp.
DG73	Plos One	2018	13	7	Hilary L. Barker, Liza M. Holeski, Richard L. Lindroth	Genotypic variation in plant traits shapes herbivorous insect and ant communities on a foundation tree species	USA	North America	0	0	0	several spp.	several spp.	several spp.
DG74	Plos One	2018	13	6	Bruno Gabriel Melati, Laura Carolina Leal	Aggressive bodyguards are not always the best: Preferential interaction with more aggressive ant species reduces reproductive success of plant bearing extrafloral nectaries	Brazil	South America	1	1	1	Dorymyrmex pyramicus	Dorymyrmex	Dolichoderinae	0	1	0
DG74	Plos One	2018	13	6	Bruno Gabriel Melati, Laura Carolina Leal	Aggressive bodyguards are not always the best: Preferential interaction with more aggressive ant species reduces reproductive success of plant bearing extrafloral nectaries	Brazil	South America	1	1	1	Tapinoma sp.	Tapinoma	Dolichoderinae	0	1	0
DG74	Plos One	2018	13	6	Bruno Gabriel Melati, Laura Carolina Leal	Aggressive bodyguards are not always the best: Preferential interaction with more aggressive ant species reduces reproductive success of plant bearing extrafloral nectaries	Brazil	South America	1	1	1	Ectatomma brunneum	Ectatomma	Ectatomminae	0	1	0
DG74	Plos One	2018	13	6	Bruno Gabriel Melati, Laura Carolina Leal	Aggressive bodyguards are not always the best: Preferential interaction with more aggressive ant species reduces reproductive success of plant bearing extrafloral nectaries	Brazil	South America	1	1	1	Ectatomma muticum	Ectatomma	Ectatomminae	0	1	0
DG74	Plos One	2018	13	6	Bruno Gabriel Melati, Laura Carolina Leal	Aggressive bodyguards are not always the best: Preferential interaction with more aggressive ant species reduces reproductive success of plant bearing extrafloral nectaries	Brazil	South America	1	1	1	Gnamptogenys sp.	Gnamptogenys	Ectatomminae	0	1	0
DG74	Plos One	2018	13	6	Bruno Gabriel Melati, Laura Carolina Leal	Aggressive bodyguards are not always the best: Preferential interaction with more aggressive ant species reduces reproductive success of plant bearing extrafloral nectaries	Brazil	South America	1	1	1	Camponotus blandus	Camponotus	Formicinae	0	1	0
DG74	Plos One	2018	13	6	Bruno Gabriel Melati, Laura Carolina Leal	Aggressive bodyguards are not always the best: Preferential interaction with more aggressive ant species reduces reproductive success of plant bearing extrafloral nectaries	Brazil	South America	1	1	1	Camponotus substitutus	Camponotus	Formicinae	0	1	0
DG74	Plos One	2018	13	6	Bruno Gabriel Melati, Laura Carolina Leal	Aggressive bodyguards are not always the best: Preferential interaction with more aggressive ant species reduces reproductive success of plant bearing extrafloral nectaries	Brazil	South America	1	1	1	Camponotus sp.	Camponotus	Formicinae	0	1	0
DG74	Plos One	2018	13	6	Bruno Gabriel Melati, Laura Carolina Leal	Aggressive bodyguards are not always the best: Preferential interaction with more aggressive ant species reduces reproductive success of plant bearing extrafloral nectaries	Brazil	South America	1	1	1	Crematogaster sp.	Crematogaster	Myrmicinae	0	1	0
DG74	Plos One	2018	13	6	Bruno Gabriel Melati, Laura Carolina Leal	Aggressive bodyguards are not always the best: Preferential interaction with more aggressive ant species reduces reproductive success of plant bearing extrafloral nectaries	Brazil	South America	1	1	1	Solenopsis sp.	Solenopsis	Myrmicinae	0	1	0
DG74	Plos One	2018	13	6	Bruno Gabriel Melati, Laura Carolina Leal	Aggressive bodyguards are not always the best: Preferential interaction with more aggressive ant species reduces reproductive success of plant bearing extrafloral nectaries	Brazil	South America	1	1	1	Pheidole sp.	Pheidole	Myrmicinae	0	1	0
DG74	Plos One	2018	13	6	Bruno Gabriel Melati, Laura Carolina Leal	Aggressive bodyguards are not always the best: Preferential interaction with more aggressive ant species reduces reproductive success of plant bearing extrafloral nectaries	Brazil	South America	1	1	1	Acromyrmex sp.	Acromyrmex	Myrmicinae	0	1	0
DG74	Plos One	2018	13	6	Bruno Gabriel Melati, Laura Carolina Leal	Aggressive bodyguards are not always the best: Preferential interaction with more aggressive ant species reduces reproductive success of plant bearing extrafloral nectaries	Brazil	South America	1	1	1	Dinoponera quadriceps	Dinoponera	Ponerinae	0	1	0
DG75	Plos One	2018	13	6	Lei Wang, Yongyue Lu, Ripeng Li, Ling Zeng, Junling Du, Xiong Huang, Yijuan Xu	Mental health effects caused by red imported fire ant attacks (Solenopsis invicta)	exotic	Asia	1	1	0	Solenopsis invicta	Solenopsis	Myrmicinae
DG76	Plos One	2018	13	6	Ramona Laila Melliger, Brigitte Braschler , Hans-Peter Rusterholz, Bruno Baur	Diverse effects of degree of urbanisation and forest size on species richness and functional diversity of plants, and ground surface-active ants and spiders	Switzerland	Europe	0	0	0	several spp.	several spp.	several spp.
DG77	Plos One	2018	13	5	Diego Santana Assis , Iracenir Andrade Dos Santos, Flavio Nunes Ramos, Katty Elena Barrios-Rojas, Jonathan David Majer, Evaldo Ferreira Vilela	Agricultural matrices affect ground ant assemblage composition inside forest fragments	Brazil	South America	1	1	0	several spp.	several spp.	several spp.
DG78	Plos One	2018	13	5	Moosarreza Shamsyeh Zahedi , Jochen Zeil	Fractal dimension and the navigational information provided by natural scenes	Australia	Australia	NA	NA	1	NA	NA	NA	0	0	1
DG79	Plos One	2018	13	2	Bishwarup Paul, Sumana Annagiri	Tricks of the trade: Mechanism of brood theft in an ant	India	Asia	0	1	1	Diacamma indicum	Diacamma	Ponerinae	0	0	0
DG8	Myrmecological.News	2018	26		Ana Ješovnik, Júlio chaul & Ted SchulTz	Natural history and nest architecture of the fungus-farming ant genus Sericomyrmex (Hymenoptera: Formicidae)	Brazil	South America	1	1	1	Sericomyrmex bondari	Sericomyrmex	Myrmicinae	0	1	0
DG8	Myrmecological.News	2018	26		Ana Ješovnik, Júlio chaul & Ted SchulTz	Natural history and nest architecture of the fungus-farming ant genus Sericomyrmex (Hymenoptera: Formicidae)	Brazil	South America	1	1	1	Sericomyrmex mayri	Sericomyrmex	Myrmicinae	0	1	0
DG8	Myrmecological.News	2018	26		Ana Ješovnik, Júlio chaul & Ted SchulTz	Natural history and nest architecture of the fungus-farming ant genus Sericomyrmex (Hymenoptera: Formicidae)	Brazil	South America	1	1	1	Sericomyrmex saussurei	Sericomyrmex	Myrmicinae	0	1	0
DG8	Myrmecological.News	2018	26		Ana Ješovnik, Júlio chaul & Ted SchulTz	Natural history and nest architecture of the fungus-farming ant genus Sericomyrmex (Hymenoptera: Formicidae)	Brazil	South America	1	1	1	Sericomyrmex parvulus	Sericomyrmex	Myrmicinae	0	1	0
DG8	Myrmecological.News	2018	26		Ana Ješovnik, Júlio chaul & Ted SchulTz	Natural history and nest architecture of the fungus-farming ant genus Sericomyrmex (Hymenoptera: Formicidae)	Costa Rica	Central America	1	1	1	Sericomyrmex amabilis	Sericomyrmex	Myrmicinae	0	1	0
DG8	Myrmecological.News	2018	26		Ana Ješovnik, Júlio chaul & Ted SchulTz	Natural history and nest architecture of the fungus-farming ant genus Sericomyrmex (Hymenoptera: Formicidae)	Costa Rica	Central America	1	1	1	Sericomyrmex opacus	Sericomyrmex	Myrmicinae	0	1	0
DG8	Myrmecological.News	2018	26		Ana Ješovnik, Júlio chaul & Ted SchulTz	Natural history and nest architecture of the fungus-farming ant genus Sericomyrmex (Hymenoptera: Formicidae)	Peru	South America	1	1	1	Sericomyrmex saramama	Sericomyrmex	Myrmicinae	0	1	0
DG80	Plos One	2018	13	2	Emilia Solá Gracia , Charissa de Bekker, Ephraim M. Hanks, David P. Hughes	Within the fortress: A specialized parasite is not discriminated against in a social insect society	USA	North America	0	0	1	Camponotus castaneus	Camponotus	Formicinae	0	0	0
DG81	Plos One	2018	13	2	Sílvia Abril , Mireia Diaz, Alain Lenoir, Carolina Ivon Paris, Raphaël Boulay, Crisanto Gómez	Cuticular hydrocarbons correlate with queen reproductive status in native and invasive Argentine ants (Linepithema humile, Mayr)	Argentina	South America	1	1	0	Linepithema humile	Linepithema	Dolichoderinae
DG81	Plos One	2018	13	2	Sílvia Abril , Mireia Diaz, Alain Lenoir, Carolina Ivon Paris, Raphaël Boulay, Crisanto Gómez	Cuticular hydrocarbons correlate with queen reproductive status in native and invasive Argentine ants (Linepithema humile, Mayr)	exotic	NA	1	1	0	Linepithema humile	Linepithema	Dolichoderinae
DG82	Plos One	2018	13	2	Veronika E. Mayer , Maximilian Nepel, Rumsais Blatrix, Felix B. Oberhauser, Konrad Fiedler, Jürg Schönenberger, Hermann Voglmayr	Transmission of fungal partners to incipient Cecropia-tree ant colonies	Costa Rica	Central America	1	1	1	Azteca alfari	Azteca	Dolichoderinae	0	1	0
DG82	Plos One	2018	13	2	Veronika E. Mayer , Maximilian Nepel, Rumsais Blatrix, Felix B. Oberhauser, Konrad Fiedler, Jürg Schönenberger, Hermann Voglmayr	Transmission of fungal partners to incipient Cecropia-tree ant colonies	Costa Rica	Central America	1	1	1	Azteca coeruleipennis	Azteca	Dolichoderinae	0	1	0
DG82	Plos One	2018	13	2	Veronika E. Mayer , Maximilian Nepel, Rumsais Blatrix, Felix B. Oberhauser, Konrad Fiedler, Jürg Schönenberger, Hermann Voglmayr	Transmission of fungal partners to incipient Cecropia-tree ant colonies	Costa Rica	Central America	1	1	1	Azteca constructor	Azteca	Dolichoderinae	0	1	0
DG82	Plos One	2018	13	2	Veronika E. Mayer , Maximilian Nepel, Rumsais Blatrix, Felix B. Oberhauser, Konrad Fiedler, Jürg Schönenberger, Hermann Voglmayr	Transmission of fungal partners to incipient Cecropia-tree ant colonies	Costa Rica	Central America	1	1	1	Azteca xanthochroa	Azteca	Dolichoderinae	0	1	0
DG83	Plos One	2018	13	2	Steven M. Valles , Sanford D. Porter, Luis A. Calcaterra	Prospecting for viral natural enemies of the fire ant Solenopsis invicta in Argentina	Argentina	South America	1	1	0	Solenopsis invicta	Solenopsis	Myrmicinae
DG84	Plos One	2018	13	1	Alan Caio R. Marques , Marcos M. Raimundo, Ellen Marianne B. Cavalheiro, Luis F. P. Salles, Christiano Lyra, Fernando J. Von Zuben	Ant genera identification using an ensemble of convolutional neural networks	global	global	1	1	0	several spp.	several spp.	several spp.
DG85	Plos One	2017	12	12	Sanz-Veiga, Priscila Andre; Jorge, Leonardo Re; Benitez-Vieyra, Santiago; Amorim, Felipe W.	Pericarpial nectary-visiting ants do not provide fruit protection against pre-dispersal seed predators regardless of ant species composition and resource availability	Brazil	South America	1	1	1	Ectatomma tuberculatum	Ectatomma	Ectatomminae	0	1	0
DG86	Plos One	2017	12	11	Ma, Jihui; Song, Cuiying; Ceder, Avishai (Avi); Liu, Tao; Guan, Wei	Fairness in optimizing bus-crew scheduling process	NA	NA	NA	NA	1	NA	NA	NA	0	0	1
DG87	Plos One	2017	12	11	Ramalho, Manuela Oliveira; Bueno, Odair Correa; Moreau, Corrie Saux	Species-specific signatures of the microbiome from Camponotus and Colobopsis ants across developmental stages	USA	North America	0	0	0	Camponotus floridanus	Camponotus	Formicinae
DG87	Plos One	2017	12	11	Ramalho, Manuela Oliveira; Bueno, Odair Correa; Moreau, Corrie Saux	Species-specific signatures of the microbiome from Camponotus and Colobopsis ants across developmental stages	USA	North America	1	1	0	Camponotus planatus	Camponotus	Formicinae
DG87	Plos One	2017	12	11	Ramalho, Manuela Oliveira; Bueno, Odair Correa; Moreau, Corrie Saux	Species-specific signatures of the microbiome from Camponotus and Colobopsis ants across developmental stages	USA	North America	1	1	0	Colobopsis riehlii	Colobopsis	Formicinae
DG89	Plos One	2017	12	11	de Bekker, Charissa; Will, Ian; Hughes, David P.; Brachmann, Andreas; Merrow, Martha	Daily rhythms and enrichment patterns in the transcriptome of the behavior-manipulating parasite Ophiocordyceps kimflemingiae	USA	North America	0	0	0	Camponotus castaneus	Camponotus	Formicinae
DG9	Myrmecological.News	2019	29		Keiichi asuko	Larval hemolymph feeding and hemolymph taps in the ant Proceratium itoi (Hymenoptera: Formicidae)	Japan	Asia	0	0	1	Proceratium itoi	Proceratium	Proceratiinae	0	0	0
DG90	Plos One	2017	12	10	Murray, Trevor; Zeil, Jochen	Quantifying navigational information: The catchment volumes of panoramic snapshots in outdoor scenes	Australia	Australia	NA	NA	1	NA	NA	NA	0	0	1
DG91	Plos One	2017	12	10	Neves, Felipe Marcel; Viana, Ricardo Luiz; Pie, Marcio Roberto	Recurrence analysis of ant activity patterns	Brazil	South America	1	1	1	Gnamptogenys striatula	Gnamptogenys	Ectatomminae	1	0	0
DG91	Plos One	2017	12	10	Neves, Felipe Marcel; Viana, Ricardo Luiz; Pie, Marcio Roberto	Recurrence analysis of ant activity patterns	Brazil	South America	1	1	1	Linepithema micans	Linepithema	Dolichoderinae	1	0	0
DG91	Plos One	2017	12	10	Neves, Felipe Marcel; Viana, Ricardo Luiz; Pie, Marcio Roberto	Recurrence analysis of ant activity patterns	Brazil	South America	1	1	1	Pheidole rudigenis	Pheidole	Myrmicinae	1	0	0
DG92	Plos One	2017	12	9	Perez-Lachaud, Gabriela; Lachaud, Jean-Paul	Hidden biodiversity in entomological collections: The overlooked co-occurrence of dipteran and hymenopteran ant parasitoids in stored biological material	Mexico	North America	1	1	0	Neoponera villosa	Neoponera	Ponerinae
DG93	Plos One	2017	12	9	Kleineidam, Christoph Johannes; Heeb, Eva Linda; Neupert, Stefanie	Social interactions promote adaptive resource defense in ants	Germany	Europe	0	0	1	Formica rufa	Formica	Formicinae	0	0	0
DG94	Plos One	2017	12	9	Abdala-Roberts, Luis; Pratt, Riley; Pratt, Jessica D.; Mooney, Kailen A.	Traits underlying community consequences of plant intra-specific diversity	USA	North America	1	1	0	Linepithema humile	Linepithema	Dolichoderinae
DG95	Plos One	2017	12	9	Charbonneau, Daniel; Sasaki, Takao; Dornhaus, Anna	Who needs 'lazy' workers? Inactive workers act as a 'reserve' labor force replacing active workers, but inactive workers are not replaced when they are removed	USA	North America	0	0	1	Temnothorax rugatulus	Temnothorax	Myrmicinae	0	0	0
DG96	Plos One	2017	12	8	Shahhoseini, Zahra; Sarvi, Majid	Collective movements of pedestrians: How we can learn from simple experiments with non-human (ant) crowds	exotic	Australia	1	1	1	Linepithema humile	Linepithema	Dolichoderinae	1	0	0
DG97	Plos One	2017	12	8	Saar, Maya; Gilad, Tomer; Kilon-Kallner, Tal; Rosenfeld, Adar; Subach, Aziz; Scharf, Inon	The interplay between maze complexity, colony size, learning and memory in ants while solving a maze: A test at the colony level	Israel	Asia	0	0	1	Cataglyphis niger	Cataglyphis	Formicinae	0	0	0
DG98	Plos One	2017	12	8	Hoelldobler, Bert; Kwapich, Christina L.	Amphotis marginata (Coleoptera: Nitidulidae) a highwayman of the ant Lasius fuliginosus	Germany	Europe	0	0	1	Lasius fuliginosus	Lasius	Formicinae	0	0	0
DG99	Plos One	2017	12	7	Stucki, Dimitri; Freitak, Dalial; Sundstrom, Liselotte	Survival and gene expression under different temperature and humidity regimes in ants	Finland	Europe	0	0	0	Formica exsecta	Formica	Formicinae
PM01	Animal Behaviour	2019	150		Teseo Svan Zweden JPontieri LKooij PSørensen SWenseleers TPoulsen MBoomsma JSapountzis P	The scent of symbiosis: gut bacteria may affect social interactions in leaf-cutting ants	Panama	Central America	1	1	1	Acromyrmex echinatior	Acromyrmex	Myrmicinae	1	0	0
PM02	Animal Behaviour	2019	156		Jones, S., T. J. Czaczkes, A. J. Gallager, F. B. Oberhauser, E. Gourlay, and J. P. Bacon	Copy when uncertain: lower light levels increase trail pheromone depositing and reliance on pheromone trails in ants	UK	Europe	0	0	1	Lasius niger	Lasius	Formicinae	0	0	0
PM03	Animal Behaviour	2019	158		Leitner, N., and A. Dornhaus	Dynamic task allocation: how and why do social insect workers take on new tasks?	USA	North America	0	0	1	Temnothorax rugatulus	Temnothorax	Myrmicinae	0	0	0
PM04	Animal Behaviour	2019	150		Middleton, E. J. T., S. Garnier, T. Latty, and C. R. Reid	Temporal and spatial pattern of trail clearing in the Australian meat ant, Iridomyrmex purpureus	Australia	Australia	0	1	1	Iridomyrmex purpureus	Iridomyrmex	Dolichoderinae	0	0	0
PM05	Animal Behaviour	2019	148		Beros, S., C. Enders, F. Menzel, and S. Foitzik	Parasitism and queen presence interactively shape worker behaviour and fertility in an ant host	Germany	Europe	0	0	1	Temnothorax nylanderi	Temnothorax	Myrmicinae	0	0	0
PM18	Animal Behaviour	2015	109		McGlynn, TP; Graham, R; Wilson, J; Emerson, J; Jandt, JM; Jahren, AH	Distinct types of foragers in the ant Ectatomma ruidum: typical foragers and furtive thieves	Costa Rica	Central America	1	1	1	Ectatomma ruidum	Ectatomma	Ectatomminae	0	1	0
PM19	Animal Behaviour	2015	108		Nehring, V; Dani, FR; Turillazzi, S; Boomsma, JJ; d'Ettorre, P	Integration strategies of a leaf-cutting ant social parasite	Panama	Central America	1	1	1	Acromyrmex insinuator	Acromyrmex	Myrmicinae	1	0	0
PM19	Animal Behaviour	2015	108		Nehring, V; Dani, FR; Turillazzi, S; Boomsma, JJ; d'Ettorre, P	Integration strategies of a leaf-cutting ant social parasite	Panama	Central America	1	1	1	Acromyrmex echinatior	Acromyrmex	Myrmicinae	1	0	0
PM20	Animal Behaviour	2015	106		Buehlmann, C; Graham, P; Hansson, BS; Knaden, M	Desert ants use olfactory scenes for navigation	Tunisia	Africa	0	0	1	Cataglyphis fortis	Cataglyphis	Formicinae	0	1	0
PM21	Animal Behaviour	2015	106		Villalta, I; Angulo, E; Devers, S; Cerda, X; Boulay, R	Regulation of worker egg laying by larvae in a fission-performing ant	Spain	Europe	0	0	1	Aphaenogaster senilis	Aphaenogaster	Myrmicinae	0	0	0
PM22	Animal Behaviour	2015	104		Gruter, C; Maitre, D; Blakey, A; Cole, R; Ratnieks, FLW	Collective decision making in a heterogeneous environment: Lasius niger colonies preferentially forage at easy to learn locations	Switzerland	Europe	0	0	1	Lasius niger	Lasius	Formicinae	0	0	0
PM23	Animal Behaviour	2015	103		Parmentier, T; Dekoninck, W; Wenseleers, T	Context-dependent specialization in colony defence in the red wood ant Formica rufa	Belgium	Europe	0	0	1	Formica rufa	Formica	Formicinae	0	0	0
PM24	Animal Behaviour	2015	99		Czaczkes, TJ; Franz, S; Witte, V; Heinze, J	Perception of collective path use affects path selection in ants	Germany	Europe	0	0	1	Lasius niger	Lasius	Formicinae	0	0	0
PM25	Animal Behaviour	2016	120		Londe, S; Molet, M; Fisher, BL; Monnin, T	Reproductive and aggressive behaviours of queen-worker intercastes in the ant Mystrium rogeri and caste evolution	Madagascar	Africa	0	1	1	Mystrium rogeri	Mystrium	Amblyoponinae	0	0	0
PM26	Animal Behaviour	2016	119		Cronin, AL; Monnin, T; Sillam-Dusses, D; Aubrun, F; Federici, P; Doums, C	Qualitative bias in offspring investment in a superorganism is linked to dispersal and nest inheritance	France	Europe	0	0	1	Cataglyphis cursor	Cataglyphis	Formicinae	0	0	0
PM27	Animal Behaviour	2016	118		Cronin, AL	Group size advantages to decision making are environmentally contingent in house-hunting Myrmecina ants	Japan	Asia	0	0	1	Myrmecina nipponica	Myrmecina	Myrmicinae	0	0	0
PM28	Animal Behaviour	2016	117		Rytter, W; Shik, JZ	Liquid foraging behaviour in leafcutting ants: the lunchbox hypothesis	Panama	Central America	1	1	1	Acromyrmex octospinosus	Acromyrmex	Myrmicinae	1	1	0
PM28	Animal Behaviour	2016	117		Rytter, W; Shik, JZ	Liquid foraging behaviour in leafcutting ants: the lunchbox hypothesis	Panama	Central America	1	1	1	Acromyrmex echinatior	Acromyrmex	Myrmicinae	1	1	0
PM28	Animal Behaviour	2016	117		Rytter, W; Shik, JZ	Liquid foraging behaviour in leafcutting ants: the lunchbox hypothesis	Panama	Central America	1	1	1	Atta colombica	Atta	Myrmicinae	1	1	0
PM28	Animal Behaviour	2016	117		Rytter, W; Shik, JZ	Liquid foraging behaviour in leafcutting ants: the lunchbox hypothesis	Panama	Central America	1	1	1	Atta sexdens	Atta	Myrmicinae	1	1	0
PM29	Animal Behaviour	2016	115		Arenas, A; Roces, F	Gardeners and midden workers in leaf-cutting ants learn to avoid plants unsuitable for the fungus at their worksites	lab colony	Europe	1	1	1	Acromyrmex ambiguus	Acromyrmex	Myrmicinae	1	0	0
PM30	Animal Behaviour	2016	115		Schultheiss, P; Wystrach, A; Schwarz, S; Tack, A; Delor, J; Nooten, SS; Bibost, AL; Freas, CA; Cheng, K	Crucial role of ultraviolet light for desert ants in determining direction from the terrestrial panorama	Australia	Australia	0	1	1	Melophorus bagoti	Melophorus	Formicinae	0	0	0
PM31	Animal Behaviour	2016	111		Bazazi, S; Arganda, S; Moreau, M; Jeanson, R; Dussutour, A	Responses to nutritional challenges in ant colonies	French Guiana	South America	1	1	1	Odontomachus hastatus	Odontomachus	Ponerinae	1	0	0
PM32	Animal Behaviour	2017	132		Hubner, C; Czaczkes, TJ	Risk preference during collective decision making: ant colonies make risk-indifferent collective choices	Germany	Europe	0	0	1	Lasius niger	Lasius	formicinae	0	0	0
PM33	Animal Behaviour	2017	130		Frank, ET; Linsenmair, KE	Individual versus collective decision making: optimal foraging in the group-hunting termite specialist Megaponera analis	Ivory Coast	Africa	0	1	1	Megaponera analis	Megaponera	Ponerinae	0	0	0
PM34	Animal Behaviour	2017	129		Leclerc, JB; Detrain, C	Loss of attraction for social cues leads to fungal-infected Myrmica rubra ants withdrawing from the nest	Belgium	Europe	0	0	1	Myrmica rubra	Myrmica	Myrmicinae	0	0	0
PM35	Animal Behaviour	2017	129		Uemura, M; Perkins, LE; Zalucki, MP; Cribb, BW	Predator-prey interaction between greenhead ants and processionary caterpillars is mediated by chemical defence	Australia	Australia	0	1	1	Rhytidoponera metallica	Rhytidoponera	Ectatomminae	0	0	0
PM36	Animal Behaviour	2017	128		Penick, CA; Liebig, J	A larval 'princess pheromone' identifies future ant queens based on their juvenile hormone content	India	Asia	0	1	1	Harpegnathos saltator	Harpegnathos	Ponerinae	0	0	0
PM37	Animal Behaviour	2017	127		Bruce, AI; Czaczkes, TJ; Burd, M	Tall trails: ants resolve an asymmetry of information and capacity in collective maintenance of infrastructure	Panama	Central America	1	1	1	Atta colombica	Atta	Myrmicinae	0	1	0
PM38	Animal Behaviour	2017	123		Thawley, CJ; Langkilde, T	Attracting unwanted attention: generalization of behavioural adaptation to an invasive predator carries costs	exotic	North America	1	1	1	Solenopsis invicta	Solenopsis	Myrmicinae	1	0	0
PM38	Animal Behaviour	2017	123		Thawley, CJ; Langkilde, T	Attracting unwanted attention: generalization of behavioural adaptation to an invasive predator carries costs	exotic	North America	1	1	1	Dorymyrmex sp.	Dorymyrmex	Dolichoderinae	1	0	0
PM38	Animal Behaviour	2017	123		Thawley, CJ; Langkilde, T	Attracting unwanted attention: generalization of behavioural adaptation to an invasive predator carries costs	exotic	North America	1	1	1	Pheidole sp.	Pheidole	Myrmicinae	1	0	0
PM39	Animal Behaviour	2017	123		Maak, I; Lorinczi, G; Le Quinquis, P; Modra, G; Bovet, D; Call, J; d'Ettorre, P	Tool selection during foraging in two species of funnel ants	Hungary	Europe	0	0	1	Aphaenogaster subterranea	Aphaenogaster	Myrmicinae	0	0	0
PM39	Animal Behaviour	2017	123		Maak, I; Lorinczi, G; Le Quinquis, P; Modra, G; Bovet, D; Call, J; d'Ettorre, P	Tool selection during foraging in two species of funnel ants	Hungary	Europe	0	0	1	Aphaenogaster senilis	Aphaenogaster	Myrmicinae	0	0	0
RQ1	Science	2015	349	6245	Shi, Norman Nan; Tsai, Cheng-Chia; Camino, Fernando; Bernard, Gary D.; Yu, Nanfang; Wehner, Ruediger	Keeping cool: Enhanced optical reflection and radiative heat dissipation in Saharan silver ants	Tunisia	Africa	0	1	0	Cataglyphis bombycina	Cataglyphis	Formicinae
RQ10	Insectes Sociaux	2015	62	4	Fotso, AK; Hanna, R; Tindo, M; Doumtsop, A; Nagel, P	How plants and honeydew-producing hemipterans affect ant species richness and structure in a tropical forest zone	Cameroon	Africa	0	1	0	several spp.	several spp.	several spp.
RQ100	Insectes Sociaux	2018	65	3	Csata, E; Billen, J; Bernadou, A; Heinze, J; Marko, B	Infection-related variation in cuticle thickness in the ant Myrmica scabrinodis (Hymenoptera: Formicidae)	Romania	Europe	0	0	0	Myrmica scabrinodis	Myrmica	Myrmicinae
RQ100	Insectes Sociaux	2018	65	3	Csata, E; Billen, J; Bernadou, A; Heinze, J; Marko, B	Infection-related variation in cuticle thickness in the ant Myrmica scabrinodis (Hymenoptera: Formicidae)	Poland	Europe	0	0	0	Myrmica scabrinodis	Myrmica	Myrmicinae
RQ100	Insectes Sociaux	2018	65	3	Csata, E; Billen, J; Bernadou, A; Heinze, J; Marko, B	Infection-related variation in cuticle thickness in the ant Myrmica scabrinodis (Hymenoptera: Formicidae)	Germany	Europe	0	0	0	Myrmica scabrinodis	Myrmica	Myrmicinae
RQ101	Insectes Sociaux	2018	65	2	Romer, D; Halboth, F; Bollazzi, M; Roces, F	Underground nest building: the effect of CO2 on digging rates, soil transport and choice of a digging site in leaf-cutting ants	Uruguay	South America	1	1	1	Acromyrmex lundii	Acromyrmex	Myrmicinae	1	0	0
RQ102	Insectes Sociaux	2018	65	2	Farji-Brener, AG; Dalton, MC; Balza, U; Courtis, A; Lemus-Dominguez, I; Fernandez-Hilario, R; Caceres-Levi, D	Working in the rain? Why leaf-cutting ants stop foraging when it's raining	Costa Rica	Central America	1	1	1	Atta cephalotes	Atta	Myrmicinae	0	1	0
RQ103	Insectes Sociaux	2018	65	2	Frizzi, F	Complexity of searching movement in the European harvester ant Messor wasmanni: effect of temperature and body size	Italy	Europe	0	1	1	Messor wasmanni	Messor	Myrmicinae	0	0	0
RQ104	Insectes Sociaux	2018	65	2	Grzes, IM; Slipinski, P; Babik, H; Moron, D; Walter, B; Trigos Peral, G; Maak, I; Witek, M	Colony size and brood investment of Myrmica rubra ant colonies in habitats invaded by goldenrods	Poland	Europe	0	0	0	Myrmica rubra	Myrmica	Myrmicinae
RQ105	Insectes Sociaux	2018	65	2	Albuquerque, EZ; Diehl-Fleig, E; Diehl, E; Mayhe-Nunes, AJ	Sex investment ratios and natural history observations in a population of Trachymyrmex holmgreni (Formicidae) in southern Brazil	Brazil	South America	1	1	1	Trachymyrmex holmgreni	Trachymyrmex	Myrmicinae	0	1	0
RQ106	Insectes Sociaux	2018	65	2	Tarsa, C; McMillan, A; Warren, RJ	Plant pathogenic fungi decrease in soil inhabited by seed-dispersing ants	USA	North America	0	0	0	Aphaenogaster rudis	Aphaenogaster	Myrmicinae
RQ106	Insectes Sociaux	2018	65	2	Tarsa, C; McMillan, A; Warren, RJ	Plant pathogenic fungi decrease in soil inhabited by seed-dispersing ants	USA	North America	0	0	0	Aphaenogaster carolinensis	Aphaenogaster	Myrmicinae
RQ106	Insectes Sociaux	2018	65	2	Tarsa, C; McMillan, A; Warren, RJ	Plant pathogenic fungi decrease in soil inhabited by seed-dispersing ants	USA	North America	1	1	0	Solenopsis invicta	Solenopsis	Myrmicinae
RQ107	Insectes Sociaux	2018	65	2	Farias, PRS; Harada, AY; Filgueiras, CC; Lima, BG; Sales, TM; Silva, AG; Souza, BHS	Mapping Azteca barbifex Forel (Hymenoptera: Formicidae) dispersal in georeferenced orange (Citrus sinensis [L.] Osbeck) orchard in the Eastern Amazon, Brazil	Brazil	South America	1	1	0	Azteca barbifex	Azteca	Dolichoderinae
RQ108	Insectes Sociaux	2018	65	2	Maziarz, M; Broughton, RK; Hebda, G; Wesolowski, T	Occupation of wood warbler Phylloscopus sibilatrix nests by Myrmica and Lasius ants	Poland	Europe	0	0	0	Myrmica ruginodis	Myrmica	Myrmicinae
RQ108	Insectes Sociaux	2018	65	2	Maziarz, M; Broughton, RK; Hebda, G; Wesolowski, T	Occupation of wood warbler Phylloscopus sibilatrix nests by Myrmica and Lasius ants	Poland	Europe	0	0	0	Myrmica rubra	Myrmica	Myrmicinae
RQ108	Insectes Sociaux	2018	65	2	Maziarz, M; Broughton, RK; Hebda, G; Wesolowski, T	Occupation of wood warbler Phylloscopus sibilatrix nests by Myrmica and Lasius ants	Poland	Europe	0	0	0	Lasius niger	Lasius	Formicinae
RQ108	Insectes Sociaux	2018	65	2	Maziarz, M; Broughton, RK; Hebda, G; Wesolowski, T	Occupation of wood warbler Phylloscopus sibilatrix nests by Myrmica and Lasius ants	Poland	Europe	0	0	0	Lasius platythorax	Lasius	Formicinae
RQ108	Insectes Sociaux	2018	65	2	Maziarz, M; Broughton, RK; Hebda, G; Wesolowski, T	Occupation of wood warbler Phylloscopus sibilatrix nests by Myrmica and Lasius ants	Poland	Europe	0	0	0	Lasius brunneus	Lasius	Formicinae
RQ109	Insectes Sociaux	2018	65	1	Freas, CA; Cheng, K	Limits of vector calibration in the Australian desert ant, Melophorus bagoti	Australia	Australia	0	1	1	Melophorus bagoti	Melophorus	Formicinae	0	0	0
RQ11	Insectes Sociaux	2015	64	2	Peeters, C; De Greef, S	Predation on large millipedes and self-assembling chains in Leptogenys ants from Cambodia	Cambodia	Asia	0	1	1	Leptogenys sp.	Leptogenys	Ponerinae	0	0	0
RQ110	Insectes Sociaux	2018	65	1	Nelson, AS; Scott, T; Barczyk, M; McGlynn, TP; Avalos, A; Clifton, E; Das, A; Figueiredo, A; Figueroa, LL; Janowiecki, M; Pahlke, S; Rana, JD; O'Donnell, S	Day/night upper thermal limits differ within Ectatomma ruidum ant colonies	Costa Rica	Central America	1	1	0	Ectatomma ruidum	Ectatomma	Ectatomminae
RQ111	Insectes Sociaux	2018	65	1	Popp, S; Buckham-Bonnett, P; Evison, SEF; Robinson, EJH; Czaczkes, TJ	No evidence for tactile communication of direction in foraging Lasius ants	Germany	Europe	0	0	1	Lasius niger	Lasius	Formicinae	0	0	0
RQ113	Insectes Sociaux	2018	65	1	Perez-Espona, S; Goodall-Copestake, WP; Berghoff, SM; Edwards, KJ; Franks, NR	Army imposters: diversification of army ant-mimicking beetles with their Eciton hosts	Panama	Central America	1	1	0	Eciton burchellii foreli	Eciton	Dorylinae
RQ114	Insectes Sociaux	2018	65	1	Goffre, D; Folgarait, PJ	Insights into the biodiversity and causes of distribution of potential entomopathogens associated with leaf-cutting ants	Argentina	South America	1	1	0	Acromyrmex aspersus	Acromyrmex	Myrmicinae
RQ114	Insectes Sociaux	2018	65	1	Goffre, D; Folgarait, PJ	Insights into the biodiversity and causes of distribution of potential entomopathogens associated with leaf-cutting ants	Argentina	South America	1	1	0	Acromyrmex crassispinus	Acromyrmex	Myrmicinae
RQ114	Insectes Sociaux	2018	65	1	Goffre, D; Folgarait, PJ	Insights into the biodiversity and causes of distribution of potential entomopathogens associated with leaf-cutting ants	Argentina	South America	1	1	0	Acromyrmex heyeri	Acromyrmex	Myrmicinae
RQ114	Insectes Sociaux	2018	65	1	Goffre, D; Folgarait, PJ	Insights into the biodiversity and causes of distribution of potential entomopathogens associated with leaf-cutting ants	Argentina	South America	1	1	0	Acromyrmex lobicornis	Acromyrmex	Myrmicinae
RQ114	Insectes Sociaux	2018	65	1	Goffre, D; Folgarait, PJ	Insights into the biodiversity and causes of distribution of potential entomopathogens associated with leaf-cutting ants	Argentina	South America	1	1	0	Acromyrmex lundii	Acromyrmex	Myrmicinae
RQ114	Insectes Sociaux	2018	65	1	Goffre, D; Folgarait, PJ	Insights into the biodiversity and causes of distribution of potential entomopathogens associated with leaf-cutting ants	Argentina	South America	1	1	0	Acromyrmex striatus	Acromyrmex	Myrmicinae
RQ115	Insectes Sociaux	2018	65	1	Bernadou, A; Czaczkes, TJ; Heinze, J	From inside to outside and back again: changing waste dump formation, defecation and worker localization in a clonal ant	USA-Puerto Rico	North America	1	1	1	Platythyrea punctata	Platythyrea	Ponerinae	1	0	0
RQ116	Insectes Sociaux	2018	65	1	Karunakaran, A; Annagiri, S	Individual and colony level choice during relocation to unequal target nests in an Indian queenless ant Diacamma indicum	India	Asia	0	1	1	Diacamma indicum	Diacamma	Ponerinae	0	0	0
RQ117	Insectes Sociaux	2019	67	1	Heinze, J	Emeryia, Xenometra, zoserka: it's a boy, again! The misleading morphology of Cardiocondyla male ants	Ivory Coast	Africa	0	1	0	Cardiocondyla zoserka	Cardiocondyla	Myrmicinae
RQ118	Insectes Sociaux	2019	67	1	Bordoni, A; Mocilnik, G; Forni, G; Bercigli, M; Giove, CDV; Luchetti, A; Turillazzi, S; Dapporto, L; Marconi, M	Two aggressive neighbours living peacefully: the nesting association between a stingless bee and the bullet ant	Peru	South America	1	1	1	Paraponera clavata	Paraponera	Paraponerinae	1	1	0
RQ118	Insectes Sociaux	2019	67	1	Bordoni, A; Mocilnik, G; Forni, G; Bercigli, M; Giove, CDV; Luchetti, A; Turillazzi, S; Dapporto, L; Marconi, M	Two aggressive neighbours living peacefully: the nesting association between a stingless bee and the bullet ant	Peru	South America	1	1	1	Atta sp.	Atta	Myrmicinae	1	1	0
RQ119	Insectes Sociaux	2019	67	1	Verza, SS; Gervasio, RCRG; Silva, OMAE; Gomes, MO; Souza, SA; Mussury, RM	Nest structure engineering of the leaf-cutting ant, Acromyrmex landolti, in the semiarid Caatinga biome	Brazil	South America	1	1	1	Acromyrmex landolti	Acromyrmex	Myrmicinae	0	1	0
RQ12	Insectes Sociaux	2015	62	4	Leniaud, L; Pearcy, M; Taheri, A; Aron, S	Testing the genetic determination of the soldier caste in the silver ant	Morocco	Africa	0	1	0	Cataglyphis bombycina	Cataglyphis	Formicinae
RQ120	Insectes Sociaux	2019	66	4	Morandin, C; Hietala, A; Helanter?, H	Vitellogenin and vitellogenin-like gene expression patterns in relation to caste and task in the ant Formica fusca	Finland	Europe	0	0	0	Formica exsecta	Formica	Formicinae
RQ121	Insectes Sociaux	2019	66	4	Urcuqui, DM; Herrera-Rangel, J; Poteaux, C; Armbrecht, I	Social structure of Gnamptogenys bisulca (Formicidae: Ectatomminae) in tropical forests	Colombia	South America	1	1	0	Gnamptogenys bisulca	Gnamptogenys	Ectatomminae
RQ122	Insectes Sociaux	2019	66	4	Fang, CC; Mueller, UG	A new type of egg produced by foundress queens of Atta texana (Attini, Formicidae)	USA	North America	1	1	1	Atta texana	Atta	Myrmicinae	1	0	0
RQ123	Insectes Sociaux	2019	66	4	Silva, ILH; Leal, IR; Ribeiro-Neto, JD; Arnan, X	Spatiotemporal responses of ant communities across a disturbance gradient: the role of behavioral traits	Brazil	South America	1	1	1	several spp.	several spp.	several spp.	0	1	0
RQ124	Insectes Sociaux	2019	66	4	Wang, C; Billen, J; Wei, C; He, H	Morphology and ultrastructure of the infrabuccal pocket in Camponotus japonicus Mayr (Hymenoptera: Formicidae)	China	Asia	0	1	0	Camponotus japonicus	Camponotus	Formicinae
RQ125	Insectes Sociaux	2019	66	4	Mahavni, A; Lessig, EK; Nonacs, P	Exploratory behavior of Argentine Ants (Linepithema humile) encountering novel areas	USA	North America	1	1	1	Linepithema humile	Linepithema	Dolichoderinae	1	0	0
RQ126	Insectes Sociaux	2019	67	1	Lourenco, GM; Keesen, F; Fagundes, R; Luna, P; Silva, AC; Ribeiro, SP; Arashiro, E	Recruitment and entropy decrease during trail formation by foraging ants	Brazil	South America	1	1	1	Dorymyrmex thoracicus	Dorymyrmex	Dolichoderinae	0	1	0
RQ127	Insectes Sociaux	2019	66	3	Leitner, N; Lynch, C; Dornhaus, A	Ants in isolation: obstacles to testing worker responses to task stimuli outside of the colony context	USA	North America	0	0	1	Temnothorax rugatulus	Temnothorax	Myrmicinae	0	0	0
RQ128	Insectes Sociaux	2019	66	3	Greve, ME; Blaha, S; Teuber, J; Rothmaier, M; Feldhaar, H	The effect of ground surface rugosity on ant running speed is species-specific rather than size dependent	Germany	Europe	0	0	1	Formica fuscocinerea	Formica	Formicinae	0	0	0
RQ128	Insectes Sociaux	2019	66	3	Greve, ME; Blaha, S; Teuber, J; Rothmaier, M; Feldhaar, H	The effect of ground surface rugosity on ant running speed is species-specific rather than size dependent	Germany	Europe	0	0	1	Formica cunicularia	Formica	Formicinae	0	0	0
RQ128	Insectes Sociaux	2019	66	3	Greve, ME; Blaha, S; Teuber, J; Rothmaier, M; Feldhaar, H	The effect of ground surface rugosity on ant running speed is species-specific rather than size dependent	Germany	Europe	0	0	1	Formica rufibarbis	Formica	Formicinae	0	0	0
RQ128	Insectes Sociaux	2019	66	3	Greve, ME; Blaha, S; Teuber, J; Rothmaier, M; Feldhaar, H	The effect of ground surface rugosity on ant running speed is species-specific rather than size dependent	Germany	Europe	0	0	1	Formica sanguinea	Formica	Formicinae	0	0	0
RQ128	Insectes Sociaux	2019	66	3	Greve, ME; Blaha, S; Teuber, J; Rothmaier, M; Feldhaar, H	The effect of ground surface rugosity on ant running speed is species-specific rather than size dependent	Germany	Europe	0	0	1	Lasius niger	Lasius	Formicinae	0	0	0
RQ128	Insectes Sociaux	2019	66	3	Greve, ME; Blaha, S; Teuber, J; Rothmaier, M; Feldhaar, H	The effect of ground surface rugosity on ant running speed is species-specific rather than size dependent	Germany	Europe	0	0	1	Lasius fuliginosus	Lasius	Formicinae	0	0	0
RQ128	Insectes Sociaux	2019	66	3	Greve, ME; Blaha, S; Teuber, J; Rothmaier, M; Feldhaar, H	The effect of ground surface rugosity on ant running speed is species-specific rather than size dependent	Germany	Europe	0	1	1	Camponotus sp.	Camponotus	Formicinae	0	0	0
RQ128	Insectes Sociaux	2019	66	3	Greve, ME; Blaha, S; Teuber, J; Rothmaier, M; Feldhaar, H	The effect of ground surface rugosity on ant running speed is species-specific rather than size dependent	USA	North America	0	0	1	Camponotus floridanus	Camponotus	Formicinae	0	0	0
RQ128	Insectes Sociaux	2019	66	3	Greve, ME; Blaha, S; Teuber, J; Rothmaier, M; Feldhaar, H	The effect of ground surface rugosity on ant running speed is species-specific rather than size dependent	Uganda	Africa	0	1	1	Camponotus maculatus	Camponotus	Formicinae	0	0	0
RQ129	Insectes Sociaux	2019	66	3	Seifert, B	Hybridization in the European carpenter ants Camponotus herculeanus and C. ligniperda (Hymenoptera: Formicidae)	Denmark	Europe	0	0	0	Camponotus herculeanus	Camponotus	Formicinae
RQ129	Insectes Sociaux	2019	66	3	Seifert, B	Hybridization in the European carpenter ants Camponotus herculeanus and C. ligniperda (Hymenoptera: Formicidae)	Finland	Europe	0	0	0	Camponotus herculeanus	Camponotus	Formicinae
RQ129	Insectes Sociaux	2019	66	3	Seifert, B	Hybridization in the European carpenter ants Camponotus herculeanus and C. ligniperda (Hymenoptera: Formicidae)	Germany	Europe	0	0	0	Camponotus herculeanus	Camponotus	Formicinae
RQ129	Insectes Sociaux	2019	66	3	Seifert, B	Hybridization in the European carpenter ants Camponotus herculeanus and C. ligniperda (Hymenoptera: Formicidae)	Kazakhstan	Asia	0	0	0	Camponotus herculeanus	Camponotus	Formicinae
RQ129	Insectes Sociaux	2019	66	3	Seifert, B	Hybridization in the European carpenter ants Camponotus herculeanus and C. ligniperda (Hymenoptera: Formicidae)	Kyrgyzstan	Asia	0	0	0	Camponotus herculeanus	Camponotus	Formicinae
RQ129	Insectes Sociaux	2019	66	3	Seifert, B	Hybridization in the European carpenter ants Camponotus herculeanus and C. ligniperda (Hymenoptera: Formicidae)	Russia	Asia	0	0	0	Camponotus herculeanus	Camponotus	Formicinae
RQ129	Insectes Sociaux	2019	66	3	Seifert, B	Hybridization in the European carpenter ants Camponotus herculeanus and C. ligniperda (Hymenoptera: Formicidae)	Slovakia	Europe	0	0	0	Camponotus herculeanus	Camponotus	Formicinae
RQ129	Insectes Sociaux	2019	66	3	Seifert, B	Hybridization in the European carpenter ants Camponotus herculeanus and C. ligniperda (Hymenoptera: Formicidae)	Sweden	Europe	0	0	0	Camponotus herculeanus	Camponotus	Formicinae
RQ129	Insectes Sociaux	2019	66	3	Seifert, B	Hybridization in the European carpenter ants Camponotus herculeanus and C. ligniperda (Hymenoptera: Formicidae)	Bulgaria	Europe	0	0	0	Camponotus ligniperda	Camponotus	Formicinae
RQ129	Insectes Sociaux	2019	66	3	Seifert, B	Hybridization in the European carpenter ants Camponotus herculeanus and C. ligniperda (Hymenoptera: Formicidae)	Denmark	Europe	0	0	0	Camponotus ligniperda	Camponotus	Formicinae
RQ129	Insectes Sociaux	2019	66	3	Seifert, B	Hybridization in the European carpenter ants Camponotus herculeanus and C. ligniperda (Hymenoptera: Formicidae)	France	Europe	0	0	0	Camponotus ligniperda	Camponotus	Formicinae
RQ129	Insectes Sociaux	2019	66	3	Seifert, B	Hybridization in the European carpenter ants Camponotus herculeanus and C. ligniperda (Hymenoptera: Formicidae)	Germany	Europe	0	0	0	Camponotus ligniperda	Camponotus	Formicinae
RQ129	Insectes Sociaux	2019	66	3	Seifert, B	Hybridization in the European carpenter ants Camponotus herculeanus and C. ligniperda (Hymenoptera: Formicidae)	Sweden	Europe	0	0	0	Camponotus ligniperda	Camponotus	Formicinae
RQ13	Insectes Sociaux	2015	62	3	Murdock, TC; Tschinkel, WR	The life history and seasonal cycle of the ant, Pheidole morrisi Forel, as revealed by wax casting	USA	North America	0	0	1	Pheidole morrisi	Pheidole	Myrmicinae	0	0	0
RQ130	Insectes Sociaux	2019	66	3	Ronque, MUV; Feitosa, RM; Oliveira, PS	Natural history and ecology of fungus-farming ants: a field study in Atlantic rainforest	Brazil	South America	1	1	1	Mycocepurus smithii	Mycocepurus	Myrmicinae	0	1	0
RQ130	Insectes Sociaux	2019	66	3	Ronque, MUV; Feitosa, RM; Oliveira, PS	Natural history and ecology of fungus-farming ants: a field study in Atlantic rainforest	Brazil	South America	1	1	1	Mycetarotes parallelus	Mycetarotes	Myrmicinae	0	1	0
RQ130	Insectes Sociaux	2019	66	3	Ronque, MUV; Feitosa, RM; Oliveira, PS	Natural history and ecology of fungus-farming ants: a field study in Atlantic rainforest	Brazil	South America	1	1	1	Mycetophylax morschi	Mycetophylax	Myrmicinae	0	1	0
RQ130	Insectes Sociaux	2019	66	3	Ronque, MUV; Feitosa, RM; Oliveira, PS	Natural history and ecology of fungus-farming ants: a field study in Atlantic rainforest	Brazil	South America	1	1	1	Sericomyrmex parvulus	Sericomyrmex	Myrmicinae	0	1	0
RQ130	Insectes Sociaux	2019	66	3	Ronque, MUV; Feitosa, RM; Oliveira, PS	Natural history and ecology of fungus-farming ants: a field study in Atlantic rainforest	Brazil	South America	1	1	1	Sericomyrmex saussurei	Sericomyrmex	Myrmicinae	0	1	0
RQ131	Insectes Sociaux	2019	66	3	de Pletincx, NL; Kuhn, A; Aron, S	Population structure and sociogenetic organisation in a species with ergatoid queens, the desert ant Ocymyrmex robustior	Namibia	Africa	0	1	0	Ocymyrmex robustior	Ocymyrmex	Myrmicinae
RQ132	Insectes Sociaux	2019	66	3	Rabeling, C; Messer, S; Lacau, S; do Nascimento, IC; Bacci, M; Delabie, JHC	Acromyrmex fowleri: a new inquiline social parasite species of leaf-cutting ants from South America, with a discussion of social parasite biogeography in the Neotropical region	Brazil	South America	1	1	1	Acromyrmex fowleri	Acromyrmex	Myrmicinae	0	1	0
RQ132	Insectes Sociaux	2019	66	3	Rabeling, C; Messer, S; Lacau, S; do Nascimento, IC; Bacci, M; Delabie, JHC	Acromyrmex fowleri: a new inquiline social parasite species of leaf-cutting ants from South America, with a discussion of social parasite biogeography in the Neotropical region	Brazil	South America	1	1	1	Acromyrmex rugosus	Acromyrmex	Myrmicinae	0	1	0
RQ133	Insectes Sociaux	2019	66	3	Bologna, A; Detrain, C	Larvae promote a decline in the harvesting of myrmecochorous seeds by Myrmica rubra ants	Belgium	Europe	0	0	1	Myrmica rubra	Myrmica	Myrmicinae	0	0	0
RQ134	Insectes Sociaux	2019	66	3	Birch, G; Cant, MA; Thompson, FJ	Behavioural response of workers to repeated intergroup encounters in the harvester ant Messor barbarus	Spain	Europe	0	0	1	Messor barbarus	Messor	Myrmicinae	0	0	0
RQ134	Insectes Sociaux	2019	66	3	Birch, G; Cant, MA; Thompson, FJ	Behavioural response of workers to repeated intergroup encounters in the harvester ant Messor barbarus	Netherlands	Europe	0	0	1	Messor barbarus	Messor	Myrmicinae	0	0	0
RQ135	Insectes Sociaux	2019	66	2	Uy, FMK; Adcock, JD; Jeffries, SF; Pepere, E	Intercolony distance predicts the decision to rescue or attack conspecifics in weaver ants	Solomon Islands	Australia	0	1	1	Oecophylla smaragdina	Oecophylla	Formicinae	0	0	0
RQ136	Insectes Sociaux	2019	66	2	Smith, AA	Prey specialization and chemical mimicry between Formica archboldi and Odontomachus ants	USA	North America	0	0	1	Formica archboldi	Formica	Formicinae	0	0	0
RQ136	Insectes Sociaux	2019	66	2	Smith, AA	Prey specialization and chemical mimicry between Formica archboldi and Odontomachus ants	USA	North America	0	0	1	Odontomachus brunneus	Odontomachus	Ponerinae	0	0	0
RQ136	Insectes Sociaux	2019	66	2	Smith, AA	Prey specialization and chemical mimicry between Formica archboldi and Odontomachus ants	USA	North America	0	0	1	Odontomachus relictus	Odontomachus	Ponerinae	0	0	0
RQ137	Insectes Sociaux	2019	66	2	Ruano, F; Lenoir, A; Silvestre, M; Khalil, A; Tinaut, A	Chemical profiles in Iberoformica subrufa and Formica frontalis, a new example of temporary host-parasite interaction	Spain	Europe	0	0	0	Formica frontalis	Formica	Formicinae
RQ137	Insectes Sociaux	2019	66	2	Ruano, F; Lenoir, A; Silvestre, M; Khalil, A; Tinaut, A	Chemical profiles in Iberoformica subrufa and Formica frontalis, a new example of temporary host-parasite interaction	Spain	Europe	0	0	0	Iberoformica subrufa	Iberoformica	Formicinae
RQ137	Insectes Sociaux	2019	66	2	Ruano, F; Lenoir, A; Silvestre, M; Khalil, A; Tinaut, A	Chemical profiles in Iberoformica subrufa and Formica frontalis, a new example of temporary host-parasite interaction	Spain	Europe	0	0	0	Formica cunicularia	Formica	Formicinae
RQ137	Insectes Sociaux	2019	66	2	Ruano, F; Lenoir, A; Silvestre, M; Khalil, A; Tinaut, A	Chemical profiles in Iberoformica subrufa and Formica frontalis, a new example of temporary host-parasite interaction	Spain	Europe	0	0	0	Formica lemani	Formica	Formicinae
RQ138	Insectes Sociaux	2019	66	2	Masoni, A; Frizzi, F; Turillazzi, S; Santini, G	Making the right choice: how Crematogaster scutellaris queens choose to co-found in relation to nest availability	Italy	Europe	0	0	1	Crematogaster scutellaris	Crematogaster	Myrmicinae	0	0	0
RQ139	Insectes Sociaux	2019	66	2	Yong, G; Matile-Ferrero, D; Peeters, C	Rhopalomastix is only the second ant genus known to live with armoured scale insects (Diaspididae)	Singapore	Asia	0	1	0	Rhopalomastix murphyi	Rhopalomastix	Myrmicinae
RQ139	Insectes Sociaux	2019	66	2	Yong, G; Matile-Ferrero, D; Peeters, C	Rhopalomastix is only the second ant genus known to live with armoured scale insects (Diaspididae)	Singapore	Asia	0	1	0	Rhopalomastix glabricephala	Rhopalomastix	Myrmicinae
RQ139	Insectes Sociaux	2019	66	2	Yong, G; Matile-Ferrero, D; Peeters, C	Rhopalomastix is only the second ant genus known to live with armoured scale insects (Diaspididae)	Singapore	Asia	0	1	0	Rhopalomastix tenebra	Rhopalomastix	Myrmicinae
RQ139	Insectes Sociaux	2019	66	2	Yong, G; Matile-Ferrero, D; Peeters, C	Rhopalomastix is only the second ant genus known to live with armoured scale insects (Diaspididae)	Singapore	Asia	0	1	0	Rhopalomastix johorensis	Rhopalomastix	Myrmicinae
RQ14	Insectes Sociaux	2015	62	3	Barth, MB; Moritz, RFA; Kraus, FB	Genetic differentiation at species level in the Neotropical army ant Labidus praedator	Mexico	North America	1	1	0	Labidus praedator	Labidus	Dorylinae
RQ140	Insectes Sociaux	2019	66	2	Eriksson, TH; Holldobler, B; Taylor, JE; Gadau, J	Intraspecific variation in colony founding behavior and social organization in the honey ant Myrmecocystus mendax	USA	North America	1	1	1	Myrmecocystus mendax	Myrmecocystus	Formicinae	1	0	0
RQ141	Insectes Sociaux	2019	66	2	Alma, AM; Farji-Brener, AG; Elizalde, L	When and how obstacle size and the number of foragers affect clearing a foraging trail in leaf-cutting ants	Brazil	South America	1	1	1	Atta sexdens	Atta	Myrmicinae	0	1	0
RQ142	Insectes Sociaux	2019	66	2	Parmentier, T	Host following of an ant associate during nest relocation	Belgium	Europe	0	0	1	Formica polyctena	Formica	Formicinae	0	0	0
RQ143	Insectes Sociaux	2019	66	1	Tanaka, HO; Haraguchi, TF; Tayasu, I; Hyodo, F	Stable and radio-isotopic signatures reveal how the feeding habits of ants respond to natural secondary succession in a cool-temperate forest	Japan	Asia	0	0	1	several spp.	several spp.	several spp.	0	0	0
RQ144	Insectes Sociaux	2019	66	1	Luo, D; Reid, CR; Makinson, JC; Beekman, M; Latty, T	Route selection but not trail clearing are influenced by detour length in the Australian meat ants	Australia	Australia	0	1	0	Iridomyrmex purpureus	Iridomyrmex	Dolichoderinae
RQ145	Insectes Sociaux	2019	66	1	Bruce, AI; Perez-Escudero, A; Czaczkes, TJ; Burd, M	The digging dynamics of ant tunnels: movement, encounters, and nest space	Argentina	South America	1	1	1	Acromyrmex lundii	Acromyrmex	Myrmicinae	1	0	0
RQ145	Insectes Sociaux	2019	66	1	Bruce, AI; Perez-Escudero, A; Czaczkes, TJ; Burd, M	The digging dynamics of ant tunnels: movement, encounters, and nest space	Panama	Central America	1	1	1	Atta colombica	Atta	Myrmicinae	1	0	0
RQ146	Insectes Sociaux	2019	66	1	Cristiano, MP; Cardoso, DC; Beirao, MV; Reis, ACCC; Pereira, TP; Moura, MN	Nesting and distribution of Trachymyrmex holmgreni in Brazilian restinga	Brazil	South America	1	1	0	Trachymyrmex holmgreni	Trachymyrmex	Myrmicinae
RQ147	Insectes Sociaux	2019	66	1	Moreira, IJS; Santos, MF; Madureira, MS	Why do Acromyrmex nests have thatched entrance structures? Evidence for use as a visual homing cue	Brazil	South America	1	1	1	Acromyrmex balzani	Acromyrmex	Myrmicinae	0	1	0
RQ148	PNAS	2015	112	45	Patalano, Solenn; Vlasova, Anna; Wyatt, Chris; Ewels, Philip; Camara, Francisco; Ferreirab, Pedro G.; Asher, Claire L.; Jurkowski, Tomasz P.; Segonds-Pichon, Anne; Bachman, Martin; Gonzalez-Navarrete, Irene; Minoche, Andre E.; Krueger, Felix; Lowy, Ernesto; Marcet-Houben, Marina; Rodriguez-Ales, Jose Luis; Nascimento, Fabio S.; Balasubramanian, Shankar; Gabaldon, Toni; Tarver, James E.; Andrews, …	Molecular signatures of plastic phenotypes in two eusocial insect species with simple societies	Panama	Central America	1	1	0	Dinoponera quadriceps	Dinoponera	Ponerinae
RQ149	PNAS	2015	112	49	Steffan, Shawn A.; Chikaraishi, Yoshito; Currie, Cameron R.; Horn, Heidi; Gaines-Day, Hannah R.; Pauli, Jonathan N.; Zalapa, Juan E.; Ohkouchi, Naohiko	Microbes are trophic analogs of animals	NA	NA	1	1	0	Acromyrmex echinatior	Acromyrmex	Myrmicinae
RQ15	Insectes Sociaux	2015	62	3	Rabeling, C; Schultz, TR; Bacci, M; Bollazzi, M	Acromyrmex charruanus: a new inquiline social parasite species of leaf-cutting ants	Uruguay	South America	0	0	1	Acromyrmex charruanus	Acromyrmex	Myrmicinae	0	0	0
RQ15	Insectes Sociaux	2015	62	3	Rabeling, C; Schultz, TR; Bacci, M; Bollazzi, M	Acromyrmex charruanus: a new inquiline social parasite species of leaf-cutting ants	Uruguay	South America	1	1	1	Acromyrmex heyeri	Acromyrmex	Myrmicinae	1	0	0
RQ150	PNAS	2015	112	43	Sit, Clarissa S.; Ruzzini, Antonio C.; Van Arnam, Ethan B.; Ramadhar, Timothy R.; Currie, Cameron R.; Clardy, Jon	Variable genetic architectures produce virtually identical molecules in bacterial symbionts of fungus-growing ants	Peru	South America	1	1	0	Trachymyrmex cornetzi	Trachymyrmex	Myrmicinae
RQ150	PNAS	2015	112	43	Sit, Clarissa S.; Ruzzini, Antonio C.; Van Arnam, Ethan B.; Ramadhar, Timothy R.; Currie, Cameron R.; Clardy, Jon	Variable genetic architectures produce virtually identical molecules in bacterial symbionts of fungus-growing ants	Panama	Central America	1	1	0	Apterostigma sp.	Apterostigma	Myrmicinae
RQ150	PNAS	2015	112	43	Sit, Clarissa S.; Ruzzini, Antonio C.; Van Arnam, Ethan B.; Ramadhar, Timothy R.; Currie, Cameron R.; Clardy, Jon	Variable genetic architectures produce virtually identical molecules in bacterial symbionts of fungus-growing ants	Costa Rica	Central America	1	1	0	Apterostigma sp.	Apterostigma	Myrmicinae
RQ151	PNAS	2015	112	49	Reid, Chris R.; Lutz, Matthew J.; Powell, Scott; Kao, Albert B.; Couzine, Iain D.; Garnier, Simon	Army ants dynamically adjust living bridges in response to a cost-benefit trade-off	Panama	Central America	1	1	1	Eciton hamatum	Eciton	Dorylinae	0	1	0
RQ152	PNAS	2015	112	4	Salazar, Adrian; Fuerstenau, Benjamin; Quero, Carmen; Perez-Hidalgo, Nicolas; Carazo, Pau; Font, Enrique; Martinez-Torres, David	Aggressive mimicry coexists with mutualism in an aphid	Spain	Europe	0	0	1	Tetramorium semilaeve	Tetramorium	Myrmicinae	0	0	0
RQ152	PNAS	2015	112	4	Salazar, Adrian; Fuerstenau, Benjamin; Quero, Carmen; Perez-Hidalgo, Nicolas; Carazo, Pau; Font, Enrique; Martinez-Torres, David	Aggressive mimicry coexists with mutualism in an aphid	Spain	Europe	0	0	1	Tetramorium caespitum	Tetramorium	Myrmicinae	0	0	0
RQ153	PNAS	2015	112	45	Gadau, Juergen	Genetic architecture of key social trait differs significantly between primitive and advanced eusocial species	NA	NA	1	1	0	Dinoponera sp.	Dinoponera	Ponerinae
RQ154	PNAS	2016	113	5	Khuong, Anais; Gautrais, Jacques; Perna, Andrea; Sbai, Chaker; Combe, Maud; Kuntz, Pascale; Jost, Christian; Theraulaz, Guy	Stigmergic construction and topochemical information shape ant nest architecture	France	Europe	0	0	1	Lasius niger	Lasius	Formicinae	0	0	0
RQ155	PNAS	2016	113	49	McKenzie, Sean K.; Fetter-Pruneda, Ingrid; Ruta, Vanessa; Kronauer, Daniel J. C.	Transcriptomics and neuroanatomy of the clonal raider ant implicate an expanded clade of odorant receptors in chemical communication	NA	NA	0	1	0	Harpegnathos saltator	Harpegnathos	Ponerinae
RQ155	PNAS	2016	113	49	McKenzie, Sean K.; Fetter-Pruneda, Ingrid; Ruta, Vanessa; Kronauer, Daniel J. C.	Transcriptomics and neuroanatomy of the clonal raider ant implicate an expanded clade of odorant receptors in chemical communication	NA	NA	0	1	0	Ooceraea biroi	Ooceraea	Dorylinae
RQ155	PNAS	2016	113	49	McKenzie, Sean K.; Fetter-Pruneda, Ingrid; Ruta, Vanessa; Kronauer, Daniel J. C.	Transcriptomics and neuroanatomy of the clonal raider ant implicate an expanded clade of odorant receptors in chemical communication	NA	NA	1	1	0	Linepithema humile	Linepithema	Dolichoderinae
RQ155	PNAS	2016	113	49	McKenzie, Sean K.; Fetter-Pruneda, Ingrid; Ruta, Vanessa; Kronauer, Daniel J. C.	Transcriptomics and neuroanatomy of the clonal raider ant implicate an expanded clade of odorant receptors in chemical communication	NA	NA	0	0	0	Camponotus floridanus	Camponotus	Formicinae
RQ155	PNAS	2016	113	49	McKenzie, Sean K.; Fetter-Pruneda, Ingrid; Ruta, Vanessa; Kronauer, Daniel J. C.	Transcriptomics and neuroanatomy of the clonal raider ant implicate an expanded clade of odorant receptors in chemical communication	NA	NA	1	1	0	Pogonomyrmex barbatus	Pogonomyrmex	Myrmicinae
RQ155	PNAS	2016	113	49	McKenzie, Sean K.; Fetter-Pruneda, Ingrid; Ruta, Vanessa; Kronauer, Daniel J. C.	Transcriptomics and neuroanatomy of the clonal raider ant implicate an expanded clade of odorant receptors in chemical communication	NA	NA	1	1	0	Solenopsis invicta	Solenopsis	Myrmicinae
RQ155	PNAS	2016	113	49	McKenzie, Sean K.; Fetter-Pruneda, Ingrid; Ruta, Vanessa; Kronauer, Daniel J. C.	Transcriptomics and neuroanatomy of the clonal raider ant implicate an expanded clade of odorant receptors in chemical communication	NA	NA	1	1	0	Atta cephalotes	Atta	Myrmicinae
RQ155	PNAS	2016	113	49	McKenzie, Sean K.; Fetter-Pruneda, Ingrid; Ruta, Vanessa; Kronauer, Daniel J. C.	Transcriptomics and neuroanatomy of the clonal raider ant implicate an expanded clade of odorant receptors in chemical communication	NA	NA	1	1	0	Acromyrmex echinatior	Acromyrmex	Myrmicinae
RQ156	PNAS	2016	113	13	de Man, Tom J. B.; Stajich, Jason E.; Kubicek, Christian P.; Teiling, Clotilde; Chenthamara, Komal; Atanasova, Lea; Druzhinina, Irina S.; Levenkova, Natasha; Birnbaum, Stephanie S. L.; Barribeau, Seth M.; Bozick, Brooke A.; Suen, Garret; Currie, Cameron R.; Gerardo, Nicole M.	Small genome of the fungus Escovopsis weberi, a specialized disease agent of ant agriculture	Panama	Central America	1	1	0	Atta cephalotes	Atta	Myrmicinae
RQ157	PNAS	2016	113	36	Shik, Jonathan Z.; Gomez, Ernesto B.; Kooij, Pepijn W.; Santos, Juan C.; Wcislo, William T.; Boomsma, Jacobus J.	Nutrition mediates the expression of cultivar-farmer conflict in a fungus-growing ant	Panama	Central America	1	1	1	Mycocepurus smithii	Mycocepurus	Myrmicinae	1	0	0
RQ158	PNAS	2016	113	51	Gelblum, Aviram; Pinkoviezky, Itai; Fonio, Ehud; Gov, Nir S.; Feinerman, Ofer	Emergent oscillations assist obstacle negotiation during ant cooperative transport	Israel	Asia	0	1	1	Paratrechina longicornis	Paratrechina	Formicinae	0	0	0
RQ159	PNAS	2017	114	32	Slone, Jesse D.; Pask, Gregory M.; Ferguson, Stephen T.; Millar, Jocelyn G.; Berger, Shelley L.; Reinberg, Danny; Liebig, Jurgen; Ray, Anandasankar; Zwiebel, Laurence J.	Functional characterization of odorant receptors in the ponerine ant, Harpegnathos saltator	NA	NA	0	1	0	Harpegnathos saltator	Harpegnathos	Ponerinae
RQ16	Insectes Sociaux	2015	62	3	Van Itterbeeck, J; Sivongxay, N; Praxaysombath, B; van Huis, A	Location and external characteristics of the Oecophylla smaragdina queen nest	Laos	Asia	0	1	0	Oecophylla smaragdina	Oecophylla	Formicinae
RQ160	PNAS	2017	114	47	Fredericksen, Maridel A.; Zhang, Yizhe; Hazen, Missy L.; Loreto, Raquel G.; Mangold, Colleen A.; Chen, Danny Z.; Hughes, David P.	Three-dimensional visualization and a deep-learning model reveal complex fungal parasite networks in behaviorally manipulated ants	USA	North America	0	0	1	Camponotus castaneus	Camponotus	Formicinae	0	0	0
RQ161	PNAS	2017	114	15	Chomicki, Guillaume; Renner, Susanne S.	Partner abundance controls mutualism stability and the pace of morphological change over geologic time	Papua New Guinea	Australia	0	1	0	several spp.	several spp.	several spp.
RQ161	PNAS	2017	114	15	Chomicki, Guillaume; Renner, Susanne S.	Partner abundance controls mutualism stability and the pace of morphological change over geologic time	Papua New Guinea	Australia	0	1	0	several spp.	several spp.	several spp.
RQ161	PNAS	2017	114	15	Chomicki, Guillaume; Renner, Susanne S.	Partner abundance controls mutualism stability and the pace of morphological change over geologic time	Australia	Australia	0	1	0	several spp.	several spp.	several spp.
RQ161	PNAS	2017	114	15	Chomicki, Guillaume; Renner, Susanne S.	Partner abundance controls mutualism stability and the pace of morphological change over geologic time	Philippines	Asia	0	1	0	several spp.	several spp.	several spp.
RQ161	PNAS	2017	114	15	Chomicki, Guillaume; Renner, Susanne S.	Partner abundance controls mutualism stability and the pace of morphological change over geologic time	Indonesia	Asia	0	1	0	several spp.	several spp.	several spp.
RQ161	PNAS	2017	114	15	Chomicki, Guillaume; Renner, Susanne S.	Partner abundance controls mutualism stability and the pace of morphological change over geologic time	Borneo	Asia	0	1	0	several spp.	several spp.	several spp.
RQ161	PNAS	2017	114	15	Chomicki, Guillaume; Renner, Susanne S.	Partner abundance controls mutualism stability and the pace of morphological change over geologic time	Solomon islands	Australia	0	1	0	several spp.	several spp.	several spp.
RQ161	PNAS	2017	114	15	Chomicki, Guillaume; Renner, Susanne S.	Partner abundance controls mutualism stability and the pace of morphological change over geologic time	Thailand	Asia	0	1	0	several spp.	several spp.	several spp.
RQ161	PNAS	2017	114	15	Chomicki, Guillaume; Renner, Susanne S.	Partner abundance controls mutualism stability and the pace of morphological change over geologic time	Fiji	Australia	0	1	0	several spp.	several spp.	several spp.
RQ162	PNAS	2017	114	40	Musco, Cameron; Su, Hsin-Hao; Lynch, Nancy A.	Ant-inspired density estimation via random walks	NA	NA	NA	NA	1	NA	NA	NA	0	0	1
RQ163	PNAS	2018	115	37	Moser, Dietmar; Lenzner, Bernd; Weigelt, Patrick; Dawson, Wayne; Kreft, Holger; Pergl, Jan; Pysek, Petr; van Kleunen, Mark; Winter, Marten; Capinha, Cesar; Cassey, Phillip; Dullinger, Stefan; Economo, Evan P.; Garcia-Diaz, Pablo; Guenard, Benoit; Hofhansl, Florian; Mang, Thomas; Seebens, Hanno; Essl, Franz	Remoteness promotes biological invasions on islands worldwide	global	global	1	1	0	several spp.	several spp.	several spp.
RQ164	PNAS	2018	115	21	Bertelsmeier, Cleo; Ollier, Sebastien; Liebhold, Andrew M.; Brockerhoff, Eckehard G.; Ward, Darren; Keller, Laurent	Recurrent bridgehead effects accelerate global alien ant spread	USA	North America	1	1	0	several spp.	several spp.	several spp.
RQ164	PNAS	2018	115	21	Bertelsmeier, Cleo; Ollier, Sebastien; Liebhold, Andrew M.; Brockerhoff, Eckehard G.; Ward, Darren; Keller, Laurent	Recurrent bridgehead effects accelerate global alien ant spread	NA	Australia	1	1	0	several spp.	several spp.	several spp.
RQ165	PNAS	2018	115	42	Li, Hongjie; Sosa-Calvo, Jeffrey; Horn, Heidi A.; Pupo, Monica T.; Clardy, Jon; Rabeling, Christian; Schultz, Ted R.; Currie, Cameron R.	Convergent evolution of complex structures for ant-bacterial defensive symbiosis in fungus-farming ants	global	global	1	1	0	several spp.	several spp.	Myrmicinae
RQ166	PNAS	2018	115	48	Nelsen, Matthew P.; Ree, Richard H.; Moreau, Corrie S.	Ant-plant interactions evolved through increasing interdependence	global	global	1	1	1	several spp.	several spp.	several spp.	0	0	1
RQ167	PNAS	2018	115	11	Konrad, Matthias; Pull, Christopher D.; Metzler, Sina; Seif, Katharina; Naderlinger, Elisabeth; Grasse, Anna V.; Cremer, Sylvia	Ants avoid superinfections by performing risk-adjusted sanitary care	Germany	Europe	0	0	1	Lasius neglectus	Lasius	Formicinae	0	0	0
RQ168	PNAS	2018	115	41	Huber, Roman; Knaden, Markus	Desert ants possess distinct memories for food and nest odors	Tunisia	Africa	0	0	1	Cataglyphis fortis	Cataglyphis	Formicinae	0	0	0
RQ169	PNAS	2018	115	52	Schmickl, Thomas; Karsai, Istvan	Integral feedback control is at the core of task allocation and resilience of insect societies	NA	NA	1	1	1	Ectatomma ruidum	Ectatomma	Ectatomminae	0	0	1
RQ17	Insectes Sociaux	2015	62	3	Marti, HE; Carlson, AL; Brown, BV; Mueller, UG	Foundress queen mortality and early colony growth of the leafcutter ant, Atta texana (Formicidae, Hymenoptera)	USA	North America	1	1	1	Atta texana	Atta	Myrmicinae	1	0	0
RQ170	PNAS	2019	116	16	Fournier, Alice; Penone, Caterina; Grazia Pennino, Maria; Courchamp, Franck	Predicting future invaders and future invasions	global	global	1	1	1	several spp.	several spp.	several spp.	0	0	1
RQ171	PNAS	2019	116	12	Koto, Akiko; Motoyama, Naoto; Tahara, Hiroki; McGregor, Sean; Moriyama, Minoru; Okabe, Takayoshi; Miura, Masayuki; Keller, Laurent	Oxytocin/vasopressin-like peptide inotocin regulates cuticular hydrocarbon synthesis and water balancing in ants	Israel	Asia	0	1	1	Camponotus fellah	Camponotus	Formicinae	0	0	0
RQ172	PNAS	2019	116	48	Eyer, Pierre-Andre; Blumenfeld, Alexander J.; Vargo, Edward L.	Sexually antagonistic selection promotes genetic divergence between males and females in an ant	exotic	North America	1	1	0	Nylanderia fulva	Nylanderia	Formicinae
RQ173	Scientific Reports	2015	5	1	Bouchebti, S.; Ferrere, S.; Vittori, K.; Latil, G.; Dussutour, A.; Fourcassie, V.	Contact rate modulates foraging efficiency in leaf cutting ants	lab colony	NA	1	1	1	Atta laevigata	Atta	Myrmicinae	1	0	0
RQ174	Scientific Reports	2015	5	1	Wang, Lei; Zeng, Ling; Chen, Jian	Impact of imidacloprid on new queens of imported fire ants, Solenopsis invicta (Hymenoptera: Formicidae)	exotic	North America	1	1	0	Solenopsis invicta	Solenopsis	Myrmicinae
RQ175	Scientific Reports	2015	5	1	Feng, Dong-Dong; Michaud, J. P.; Li, Pan; Zhou, Zhong-Shi; Xu, Zai-Fu	The native ant, Tapinoma melanocephalum, improves the survival of an invasive mealybug, Phenacoccus solenopsis, by defending it from parasitoids	China	Asia	0	1	1	Tapinoma melanocephalum	Tapinoma	Dolichoderinae	0	0	0
RQ176	Scientific Reports	2015	5	1	Kolay, Swetashree; Annagiri, Sumana	Dual response to nest flooding during monsoon in an Indian ant	India	Asia	0	1	1	Diacamma indicum	Diacamma	Ponerinae	0	0	0
RQ177	Scientific Reports	2015	5	1	Hojo, Masaru K.; Ishii, Kenichi; Sakura, Midori; Yamaguchi, Katsushi; Shigenobu, Shuji; Ozaki, Mamiko	Antennal RNA-sequencing analysis reveals evolutionary aspects of chemosensory proteins in the carpenter ant, Camponotus japonicus	Japan	Asia	0	1	0	Camponotus japonicus	Camponotus	Formicinae
RQ178	Scientific Reports	2015	5	1	Quevillon, Lauren E.; Hanks, Ephraim M.; Bansal, Shweta; Hughes, David P.	Social, spatial, and temporal organization in a complex insect society	USA	North America	0	0	1	Camponotus pennsylvanicus	Camponotus	Formicinae	0	0	0
RQ179	Scientific Reports	2015	5	1	Zhang, Shuang; Zhang, Yuxin; Ma, Keming	The equal effectiveness of different defensive strategies	global	global	1	1	1	several spp.	several spp.	several spp.	0	0	1
RQ18	Insectes Sociaux	2015	62	3	Cembrowski, AR; Reurink, G; Hernandez, LMA; Sanders, JG; Youngerman, E; Frederickson, ME	Sporadic pollen consumption among tropical ants	Papua New Guinea	Australia	0	1	1	Aenictus sp.	Aenictus	Dorylinae	0	0	0	Subfamily corrected, not listed as this in the original article
RQ18	Insectes Sociaux	2015	62	3	Cembrowski, AR; Reurink, G; Hernandez, LMA; Sanders, JG; Youngerman, E; Frederickson, ME	Sporadic pollen consumption among tropical ants	Peru	South America	1	1	1	Azteca sp.	Azteca	Dolichoderinae	1	0	0
RQ18	Insectes Sociaux	2015	62	3	Cembrowski, AR; Reurink, G; Hernandez, LMA; Sanders, JG; Youngerman, E; Frederickson, ME	Sporadic pollen consumption among tropical ants	Peru	South America	1	1	1	Dolichoderus sp.	Dolichoderus	Dolichoderinae	1	0	0
RQ18	Insectes Sociaux	2015	62	3	Cembrowski, AR; Reurink, G; Hernandez, LMA; Sanders, JG; Youngerman, E; Frederickson, ME	Sporadic pollen consumption among tropical ants	Papua New Guinea	Australia	0	1	1	Philidris sp.	Philidris	Dolichoderinae	0	0	0
RQ18	Insectes Sociaux	2015	62	3	Cembrowski, AR; Reurink, G; Hernandez, LMA; Sanders, JG; Youngerman, E; Frederickson, ME	Sporadic pollen consumption among tropical ants	Papua New Guinea	Australia	0	1	1	Tapinoma sp.	Tapinoma	Dolichoderinae	0	0	0
RQ18	Insectes Sociaux	2015	62	3	Cembrowski, AR; Reurink, G; Hernandez, LMA; Sanders, JG; Youngerman, E; Frederickson, ME	Sporadic pollen consumption among tropical ants	Papua New Guinea	Australia	0	1	1	Technomyrmex sp.	Technomyrmex	Dolichoderinae	0	0	0
RQ18	Insectes Sociaux	2015	62	3	Cembrowski, AR; Reurink, G; Hernandez, LMA; Sanders, JG; Youngerman, E; Frederickson, ME	Sporadic pollen consumption among tropical ants	Peru	South America	1	1	1	Labidus sp.	Labidus	Dorylinae	1	0	0
RQ18	Insectes Sociaux	2015	62	3	Cembrowski, AR; Reurink, G; Hernandez, LMA; Sanders, JG; Youngerman, E; Frederickson, ME	Sporadic pollen consumption among tropical ants	Papua New Guinea	Australia	0	1	1	Rhytidoponera sp.	Rhytidoponera	Ectatomminae	0	0	0
RQ18	Insectes Sociaux	2015	62	3	Cembrowski, AR; Reurink, G; Hernandez, LMA; Sanders, JG; Youngerman, E; Frederickson, ME	Sporadic pollen consumption among tropical ants	Papua New Guinea	Australia	0	1	1	Acropyga sp.	Acropyga	Formicinae	0	0	0
RQ18	Insectes Sociaux	2015	62	3	Cembrowski, AR; Reurink, G; Hernandez, LMA; Sanders, JG; Youngerman, E; Frederickson, ME	Sporadic pollen consumption among tropical ants	Papua New Guinea	Australia	0	1	1	Anoplolepis sp.	Anoplolepis	Formicinae	0	0	0
RQ18	Insectes Sociaux	2015	62	3	Cembrowski, AR; Reurink, G; Hernandez, LMA; Sanders, JG; Youngerman, E; Frederickson, ME	Sporadic pollen consumption among tropical ants	Papua New Guinea	Australia	0	1	1	Calomyrmex sp.	Calomyrmex	Formicinae	0	0	0
RQ18	Insectes Sociaux	2015	62	3	Cembrowski, AR; Reurink, G; Hernandez, LMA; Sanders, JG; Youngerman, E; Frederickson, ME	Sporadic pollen consumption among tropical ants	Peru	South America	1	1	1	Camponotus sp.	Camponotus	Formicinae	1	0	0
RQ18	Insectes Sociaux	2015	62	3	Cembrowski, AR; Reurink, G; Hernandez, LMA; Sanders, JG; Youngerman, E; Frederickson, ME	Sporadic pollen consumption among tropical ants	Papua New Guinea	Australia	0	1	1	Camponotus sp.	Camponotus	Formicinae	0	0	0
RQ18	Insectes Sociaux	2015	62	3	Cembrowski, AR; Reurink, G; Hernandez, LMA; Sanders, JG; Youngerman, E; Frederickson, ME	Sporadic pollen consumption among tropical ants	Peru	South America	1	1	1	Myrmelachista sp.	Myrmelachista	Formicinae	1	0	0
RQ18	Insectes Sociaux	2015	62	3	Cembrowski, AR; Reurink, G; Hernandez, LMA; Sanders, JG; Youngerman, E; Frederickson, ME	Sporadic pollen consumption among tropical ants	Papua New Guinea	Australia	0	1	1	Nylanderia sp.	Nylanderia	Formicinae	0	0	0
RQ18	Insectes Sociaux	2015	62	3	Cembrowski, AR; Reurink, G; Hernandez, LMA; Sanders, JG; Youngerman, E; Frederickson, ME	Sporadic pollen consumption among tropical ants	Papua New Guinea	Australia	0	1	1	Opisthopsis sp.	Opisthopsis	Formicinae	0	0	0
RQ18	Insectes Sociaux	2015	62	3	Cembrowski, AR; Reurink, G; Hernandez, LMA; Sanders, JG; Youngerman, E; Frederickson, ME	Sporadic pollen consumption among tropical ants	Peru	South America	1	1	1	Paratrechina sp.	Paratrechina	Formicinae	1	0	0
RQ18	Insectes Sociaux	2015	62	3	Cembrowski, AR; Reurink, G; Hernandez, LMA; Sanders, JG; Youngerman, E; Frederickson, ME	Sporadic pollen consumption among tropical ants	Papua New Guinea	Australia	0	1	1	Polyrhachis sp.	Polyrhachis	Formicinae	0	0	0
RQ18	Insectes Sociaux	2015	62	3	Cembrowski, AR; Reurink, G; Hernandez, LMA; Sanders, JG; Youngerman, E; Frederickson, ME	Sporadic pollen consumption among tropical ants	Peru	South America	1	1	1	Atta sp.	Atta	Myrmicinae	1	0	0
RQ18	Insectes Sociaux	2015	62	3	Cembrowski, AR; Reurink, G; Hernandez, LMA; Sanders, JG; Youngerman, E; Frederickson, ME	Sporadic pollen consumption among tropical ants	Peru	South America	1	1	1	Cephalotes sp.	Cephalotes	Myrmicinae	1	0	0
RQ18	Insectes Sociaux	2015	62	3	Cembrowski, AR; Reurink, G; Hernandez, LMA; Sanders, JG; Youngerman, E; Frederickson, ME	Sporadic pollen consumption among tropical ants	Peru	South America	1	1	1	Crematogaster sp.	Crematogaster	Myrmicinae	1	0	0
RQ18	Insectes Sociaux	2015	62	3	Cembrowski, AR; Reurink, G; Hernandez, LMA; Sanders, JG; Youngerman, E; Frederickson, ME	Sporadic pollen consumption among tropical ants	Papua New Guinea	Australia	0	1	1	Crematogaster sp.	Crematogaster	Myrmicinae	0	0	0
RQ18	Insectes Sociaux	2015	62	3	Cembrowski, AR; Reurink, G; Hernandez, LMA; Sanders, JG; Youngerman, E; Frederickson, ME	Sporadic pollen consumption among tropical ants	Peru	South America	1	1	1	Megalomyrmex sp.	Megalomyrmex	Myrmicinae	1	0	0
RQ18	Insectes Sociaux	2015	62	3	Cembrowski, AR; Reurink, G; Hernandez, LMA; Sanders, JG; Youngerman, E; Frederickson, ME	Sporadic pollen consumption among tropical ants	Papua New Guinea	Australia	0	1	1	Monomorium sp.	Monomorium	Myrmicinae	0	0	0
RQ18	Insectes Sociaux	2015	62	3	Cembrowski, AR; Reurink, G; Hernandez, LMA; Sanders, JG; Youngerman, E; Frederickson, ME	Sporadic pollen consumption among tropical ants	Peru	South America	1	1	1	Pheidole sp.	Pheidole	Myrmicinae	1	0	0
RQ18	Insectes Sociaux	2015	62	3	Cembrowski, AR; Reurink, G; Hernandez, LMA; Sanders, JG; Youngerman, E; Frederickson, ME	Sporadic pollen consumption among tropical ants	Papua New Guinea	Australia	0	1	1	Pheidole sp.	Pheidole	Myrmicinae	0	0	0
RQ18	Insectes Sociaux	2015	62	3	Cembrowski, AR; Reurink, G; Hernandez, LMA; Sanders, JG; Youngerman, E; Frederickson, ME	Sporadic pollen consumption among tropical ants	Papua New Guinea	Australia	0	1	1	Pristomyrmex sp.	Pristomyrmex	Myrmicinae	0	0	0
RQ18	Insectes Sociaux	2015	62	3	Cembrowski, AR; Reurink, G; Hernandez, LMA; Sanders, JG; Youngerman, E; Frederickson, ME	Sporadic pollen consumption among tropical ants	Peru	South America	1	1	1	Procryptocerus sp.	Procryptocerus	Myrmicinae	1	0	0
RQ18	Insectes Sociaux	2015	62	3	Cembrowski, AR; Reurink, G; Hernandez, LMA; Sanders, JG; Youngerman, E; Frederickson, ME	Sporadic pollen consumption among tropical ants	Papua New Guinea	Australia	0	1	1	Pyramica sp.	Pyramica	Myrmicinae	0	0	0
RQ18	Insectes Sociaux	2015	62	3	Cembrowski, AR; Reurink, G; Hernandez, LMA; Sanders, JG; Youngerman, E; Frederickson, ME	Sporadic pollen consumption among tropical ants	Peru	South America	1	1	1	Solenopsis sp.	Solenopsis	Myrmicinae	1	0	0
RQ18	Insectes Sociaux	2015	62	3	Cembrowski, AR; Reurink, G; Hernandez, LMA; Sanders, JG; Youngerman, E; Frederickson, ME	Sporadic pollen consumption among tropical ants	Peru	South America	1	1	1	Trachymyrmex sp.	Trachymyrmex	Myrmicinae	1	0	0
RQ18	Insectes Sociaux	2015	62	3	Cembrowski, AR; Reurink, G; Hernandez, LMA; Sanders, JG; Youngerman, E; Frederickson, ME	Sporadic pollen consumption among tropical ants	Peru	South America	1	1	1	Wasmannia sp.	Wasmannia	Myrmicinae	1	0	0
RQ18	Insectes Sociaux	2015	62	3	Cembrowski, AR; Reurink, G; Hernandez, LMA; Sanders, JG; Youngerman, E; Frederickson, ME	Sporadic pollen consumption among tropical ants	Peru	South America	1	1	1	Odontomachus sp.	Odontomachus	Ponerinae	1	0	0
RQ18	Insectes Sociaux	2015	62	3	Cembrowski, AR; Reurink, G; Hernandez, LMA; Sanders, JG; Youngerman, E; Frederickson, ME	Sporadic pollen consumption among tropical ants	Papua New Guinea	Australia	0	1	1	Odontomachus sp.	Odontomachus	Ponerinae	0	0	0
RQ18	Insectes Sociaux	2015	62	3	Cembrowski, AR; Reurink, G; Hernandez, LMA; Sanders, JG; Youngerman, E; Frederickson, ME	Sporadic pollen consumption among tropical ants	Peru	South America	1	1	1	Pachycondyla sp.	Pachycondyla	Ponerinae	1	0	0
RQ18	Insectes Sociaux	2015	62	3	Cembrowski, AR; Reurink, G; Hernandez, LMA; Sanders, JG; Youngerman, E; Frederickson, ME	Sporadic pollen consumption among tropical ants	Peru	South America	1	1	1	Pseudomyrmex sp.	Pseudomyrmex	Pseudomyrmecinae	1	0	0
RQ180	Scientific Reports	2015	5	1	Greenwald, Efrat; Segre, Enrico; Feinerman, Ofer	Ant trophallactic networks: simultaneous measurement of interaction patterns and food dissemination	Israel	Asia	0	0	1	Camponotus sanctus	Camponotus	Formicinae	0	0	0
RQ180	Scientific Reports	2015	5	1	Greenwald, Efrat; Segre, Enrico; Feinerman, Ofer	Ant trophallactic networks: simultaneous measurement of interaction patterns and food dissemination	Israel	Asia	0	1	1	Campontus fellah	Camponotus	Formicinae	0	0	0
RQ181	Scientific Reports	2015	5	1	Franks, Nigel R.; Stuttard, Jonathan P.; Doran, Carolina; Esposito, Julian C.; Master, Maximillian C.; Sendova-Franks, Ana B.; Masuda, Naoki; Britton, Nicholas F.	How ants use quorum sensing to estimate the average quality of a fluctuating resource	UK	Europe	0	0	1	Temnothorax albipennis	Temnothorax	Myrmicinae	0	0	0
RQ182	Scientific Reports	2015	5	1	Schultheiss, Patrick; Raderschall, Chloe A.; Narendra, Ajay	Follower ants in a tandem pair are not always naive	Australia	Australia	0	1	1	Camponotus consobrinus	Camponotus	Formicinae	0	0	0
RQ183	Scientific Reports	2015	5	1	Perez, Margot; Giurfa, Martin; d'Ettorre, Patrizia	The scent of mixtures: rules of odour processing in ants	France	Europe	0	0	1	Camponotus aethiops	Camponotus	Formicinae	0	0	0
RQ184	Scientific Reports	2015	5	1	Malcicka, Miriama; Bezemer, T. Martijn; Visser, Bertanne; Bloemberg, Mark; Snart, Charles J. P.; Hardy, Ian C. W.; Harvey, Jeffrey A.	Multi-trait mimicry of ants by a parasitoid wasp	Netherlands	Europe	0	0	1	Lasius niger	Lasius	Formicinae	0	0	0
RQ185	Scientific Reports	2017	7	1	Brutsch, T; Avril, A; Chapuisat, M	No evidence for social immunity in co-founding queen associations	Switzerland	Europe	0	0	1	Lasius niger	Lasius	Formicinae	0	0	0
RQ186	Scientific Reports	2017	7	1	Suehiro, W; Hyodo, F; Tanaka, HO; Himuro, C; Yokoi, T; Dobata, S; Guenard, B; Dunn, RR; Vargo, EL; Tsuji, K; Matsuura, K	Radiocarbon analysis reveals expanded diet breadth associates with the invasion of a predatory ant	Japan	Asia	0	1	1	Brachyponera chinensis	Brachyponera	Ponerinae	0	0	0
RQ186	Scientific Reports	2017	7	1	Suehiro, W; Hyodo, F; Tanaka, HO; Himuro, C; Yokoi, T; Dobata, S; Guenard, B; Dunn, RR; Vargo, EL; Tsuji, K; Matsuura, K	Radiocarbon analysis reveals expanded diet breadth associates with the invasion of a predatory ant	USA	North America	0	1	1	Brachyponera chinensis	Brachyponera	Ponerinae	0	0	0
RQ187	Scientific Reports	2017	7	1	Sakiyama, T	Ant Droplet Dynamics Evolve via Individual Decision-Making	NA	NA	NA	NA	1	NA	NA	NA	0	0	1
RQ188	Scientific Reports	2017	7	1	Schwarz, S; Wystrach, A; Cheng, K	Ants' navigation in an unfamiliar environment is influenced by their experience of a familiar route	Australia	Australia	0	1	1	Melophorus bagoti	Melophorus	Formicinae	0	0	0
RQ189	Scientific Reports	2017	7	1	de Bekker, C; Ohm, RA; Evans, HC; Brachmann, A; Hughes, DP	Ant-infecting Ophiocordyceps genomes reveal a high diversity of potential behavioral manipulation genes and a possible major role for enterotoxins	Brazil	South America	1	1	0	Camponotus sp.	Camponotus	Formicinae
RQ189	Scientific Reports	2017	7	1	de Bekker, C; Ohm, RA; Evans, HC; Brachmann, A; Hughes, DP	Ant-infecting Ophiocordyceps genomes reveal a high diversity of potential behavioral manipulation genes and a possible major role for enterotoxins	Brazil	South America	1	1	0	NA	NA	Ponerinae
RQ189	Scientific Reports	2017	7	1	de Bekker, C; Ohm, RA; Evans, HC; Brachmann, A; Hughes, DP	Ant-infecting Ophiocordyceps genomes reveal a high diversity of potential behavioral manipulation genes and a possible major role for enterotoxins	Ghana	Africa	0	1	0	NA	NA	Ponerinae
RQ19	Insectes Sociaux	2015	62	2	Vieira, J; Vasconcelos, HL	Inter-generic and inter-habitat variation in the demand for sodium by Neotropical ants	Brazil	South America	1	1	1	several spp.	several spp.	several spp.	0	1	0
RQ190	Scientific Reports	2017	7	1	Ma, JC; Huang, XB; Qin, XH; Ding, Y; Hong, J; Du, GL; Li, XY; Gao, WY; Zhang, ZR; Wang, GJ; Wang, N; Zhang, ZH	Large manipulative experiments revealed variations of insect abundance and trophic levels in response to the cumulative effects of sheep grazing	China	Asia	0	0	0	several spp.	several spp.	several spp.
RQ191	Scientific Reports	2017	7	1	Bles, O; Lozet, N; de Biseau, JC; Campo, A; Deneubourg, JL	Effect of the land area elevation on the collective choice in ants	Belgium	Europe	0	0	1	Lasius niger	Lasius	Formicinae	0	0	0
RQ191	Scientific Reports	2017	7	1	Bles, O; Lozet, N; de Biseau, JC; Campo, A; Deneubourg, JL	Effect of the land area elevation on the collective choice in ants	Belgium	Europe	0	0	1	Myrmica rubra	Myrmica	Myrmicinae	0	0	0
RQ192	Scientific Reports	2017	7	1	Gotoh, A; Shigenobu, S; Yamaguchi, K; Kobayashi, S; Ito, F; Tsuji, K	Transcriptome profiling of the spermatheca identifies genes potentially involved in the long-term sperm storage of ant queens	Japan	Asia	0	0	0	Crematogaster osakensis	Crematogaster	Myrmicinae
RQ192	Scientific Reports	2017	7	1	Boya, CA; Fernandez-Marin, H; Mejia, LC; Spadafora, C; Dorrestein, PC; Gutierrez, M	Imaging mass spectrometry and MS/MS molecular networking reveals chemical interactions among cuticular bacteria and pathogenic fungi associated with fungus-growing ants	Panama	Central America	1	1	0	Acromyrmex echinatior	Acromyrmex	Myrmicinae
RQ192	Scientific Reports	2017	7	1	Boya, CA; Fernandez-Marin, H; Mejia, LC; Spadafora, C; Dorrestein, PC; Gutierrez, M	Imaging mass spectrometry and MS/MS molecular networking reveals chemical interactions among cuticular bacteria and pathogenic fungi associated with fungus-growing ants	Panama	Central America	1	1	0	Trachymyrmex zeteki	Trachymyrmex	Myrmicinae
RQ193	Scientific Reports	2017	7	1	Huang, J; Zhang, PJ; Zhang, J; Tang, YY	An ant-coccid mutualism affects the behavior of the parasitoid Aenasius bambawalei, but not that of the ghost ant Tetramorium bicarinatum	China	Asia	0	1	1	Tetramorium bicarinatum	Tetramorium	Myrmicinae	0	0	0
RQ194	Scientific Reports	2017	7	1	Ghaninia, M; Haight, K; Berger, SL; Reinberg, D; Zwiebel, LJ; Ray, A; Liebig, J	Chemosensory sensitivity reflects reproductive status in the ant Harpegnathos saltator	India	Asia	0	1	1	Harpegnathos saltator	Harpegnathos	Ponerinae	0	0	0
RQ195	Scientific Reports	2017	7	1	Sakamoto, Y; Kumagai, NH; Goka, K	Declaration of local chemical eradication of the Argentine ant: Bayesian estimation with a multinomial-mixture model	exotic	Asia	1	1	0	Linepithema humile	Linepithema	Dolichoderinae
RQ196	Scientific Reports	2017	7	1	Gruber, MAM; Cooling, M; Baty, JW; Buckley, K; Friedlander, A; Quinn, O; Russell, JFEJ; Sebastien, A; Lester, PJ	Single-stranded RNA viruses infecting the invasive Argentine ant, Linepithema humile	exotic	Australia	1	1	0	Linepithema humile	Linepithema	Dolichoderinae
RQ197	Scientific Reports	2017	7	1	Stringer, LD; Corn, JE; Roh, HS; Jimenez-Perez, A; Manning, LAM; Harper, AR; Suckling, DM	Thigmotaxis Mediates Trail Odour Disruption	exotic	Australia	1	1	1	Linepithema humile	Linepithema	Dolichoderinae	1	0	0
RQ198	Scientific Reports	2017	7	1	Zhou, AM; Qu, XB; Shan, LF; Wang, X	Temperature warming strengthens the mutualism between ghost ants and invasive mealybugs	China	Asia	0	1	1	Tapinoma melanocephalum	Tapinoma	Dolichoderinae	0	0	0
RQ199	Scientific Reports	2017	7	1	Csata, E; Timus, N; Witek, M; Casacci, LP; Lucas, C; Bagneres, AG; Sztencel-Jablonka, A; Barbero, F; Bonelli, S; Rakosy, L; Marko, B	Lock-picks: fungal infection facilitates the intrusion of strangers into ant colonies	Romania	Europe	0	0	1	Myrmica scabrinodis	Myrmica	Myrmicinae	0	0	0
RQ2	Science	2016	353	6304	Pfeffer, Sarah E.; Wittlinger, Matthias	Optic flow odometry operates independently of stride integration in carried ants	Tunisia	Africa	0	1	1	Cataglyphis bicolor	Cataglyphis	Formicinae	0	0	0
RQ20	Insectes Sociaux	2015	62	2	Lescano, MN; Farji-Brener, AG; Gianoli, E	Outcomes of competitive interactions after a natural increment of resources: the assemblage of aphid-tending ants in northern Patagonia	Argentina	South America	0	0	1	Dorymyrmex tener	Dorymyrmex	Dolichoderinae	0	0	0
RQ20	Insectes Sociaux	2015	62	2	Lescano, MN; Farji-Brener, AG; Gianoli, E	Outcomes of competitive interactions after a natural increment of resources: the assemblage of aphid-tending ants in northern Patagonia	Argentina	South America	0	0	1	Dorymyrmex wolffuegeli	Dorymyrmex	Dolichoderinae	0	0	0
RQ20	Insectes Sociaux	2015	62	2	Lescano, MN; Farji-Brener, AG; Gianoli, E	Outcomes of competitive interactions after a natural increment of resources: the assemblage of aphid-tending ants in northern Patagonia	Argentina	South America	1	1	1	Brachymyrmex patagonica	Brachymyrmex	Formicinae	0	1	0
RQ20	Insectes Sociaux	2015	62	2	Lescano, MN; Farji-Brener, AG; Gianoli, E	Outcomes of competitive interactions after a natural increment of resources: the assemblage of aphid-tending ants in northern Patagonia	Argentina	South America	1	1	1	Solenopsis richteri	Solenopsis	Myrmicinae	0	1	0
RQ200	Scientific Reports	2017	7	1	Stroeymeyt, N; Giurfa, M; Franks, NR	Information Certainty Determines Social and Private Information Use in Ants	UK	Europe	0	0	1	Temnothorax albipennis	Temnothorax	Myrmicinae	0	0	0
RQ201	Scientific Reports	2017	7	1	Di Giglio, MG; Muttenthaler, M; Harpsoe, K; Liutkeviciute, Z; Keov, P; Eder, T; Rattei, T; Arrowsmith, S; Wray, S; Marek, A; Elbert, T; Alewood, PF; Gloriam, DE; Gruber, CW	Development of a human vasopressin V-1a-receptor antagonist from an evolutionary-related insect neuropeptide	lab colony	Europe	0	0	0	Lasius niger	Lasius	Formicinae
RQ202	Scientific Reports	2017	7	1	Bologna, A; Toffin, E; Detrain, C; Campo, A	An automated method for large-scale monitoring of seed dispersal by ants	Belgium	Europe	0	0	1	Myrmica rubra	Myrmica	Myrmicinae	0	0	0
RQ203	Scientific Reports	2018	8	1	Marting, Peter R.; Kallman, Nicole M.; Wcislo, William T.; Pratt, Stephen C.	Ant-plant sociometry in the Azteca-Cecropia mutualism	Panama	Central America	1	1	1	Azteca constructor	Azteca	Dolichoderinae	1	1	0
RQ204	Scientific Reports	2018	8	1	LeBoeuf, Adria C.; Cohanim, Amir B.; Stoffel, Celine; Brent, Colin S.; Waridel, Patrice; Privman, Eyal; Keller, Laurent; Benton, Richard	Molecular evolution of juvenile hormone esterase-like proteins in a socially exchanged fluid	USA	North America	0	0	1	Camponotus floridanus	Camponotus	Formicinae	0	0	0
RQ205	Scientific Reports	2018	8	1	Gerard, Matias F.; Stegmayer, Georgina; Milone, Diego H.	Metabolic pathways synthesis based on ant colony optimization	NA	NA	NA	NA	1	NA	NA	NA	0	0	1
RQ206	Scientific Reports	2018	8	1	Zamith-Miranda, Daniel; Fox, Eduardo G. P.; Monteiro, Ana Paula; Gama, Diogo; Poublan, Luiz E.; de Araujo, Almair Ferreira; Araujo, Maria F. C.; Atella, Georgia C.; Machado, Ednildo A.; Diaz, Bruno L.	The allergic response mediated by fire ant venom proteins	Brazil	South America	1	1	0	Solenopsis invicta	Solenopsis	Myrmicinae
RQ207	Scientific Reports	2018	8	1	Saar, Maya; Eyer, Pierre-Andre; Kilon-Kallner, Tal; Hefetz, Abraham; Scharf, Inon	Within-colony genetic diversity differentially affects foraging, nest maintenance, and aggression in two species of harvester ants	Israel	Asia	0	1	1	Messor arenarius	Messor	Myrmicinae	0	0	0
RQ207	Scientific Reports	2018	8	1	Saar, Maya; Eyer, Pierre-Andre; Kilon-Kallner, Tal; Hefetz, Abraham; Scharf, Inon	Within-colony genetic diversity differentially affects foraging, nest maintenance, and aggression in two species of harvester ants	Israel	Asia	0	1	1	Messor sp.	Messor	Myrmicinae	0	0	0
RQ208	Scientific Reports	2018	8	1	Hsu, Hung-Wei; Chiu, Ming-Chung; Shoemaker, DeWayne; Yang, Chin-Cheng Scotty	Viral infections in fire ants lead to reduced foraging activity and dietary changes	exotic	Asia	1	1	1	Solenopsis invicta	Solenopsis	Myrmicinae	1	0	0
RQ209	Scientific Reports	2018	8	1	Cao, Zhiwei; Zhang, Yichao; Guan, Jihong; Zhou, Shuigeng	Link Prediction based on Quantum-Inspired Ant Colony Optimization	NA	NA	NA	NA	0	NA	NA	NA
RQ21	Insectes Sociaux	2015	62	2	Rabello, AM; Queiroz, ACM; Lasmar, CJ; Cuissi, RG; Canedo, EO; Schmidt, FA; Ribas, CR	When is the best period to sample ants in tropical areas impacted by mining and in rehabilitation process?	Brazil	South America	1	1	0	several spp.	several spp.	several spp.
RQ210	Scientific Reports	2018	8	1	Sasaki, Takao; Pratt, Stephen C.; Kacelnik, Alex	Parallel vs. comparative evaluation of alternative options by colonies and individuals of the ant Temnothorax rugatulus	USA	North America	0	0	1	Temnothorax rugatulus	Temnothorax	Myrmicinae	0	0	0
RQ211	Scientific Reports	2018	8	1	Wagner, Herbert C.; Gamisch, Alexander; Arthofer, Wolfgang; Moder, Karl; Steiner, Florian M.; Schlick-Steiner, Birgit C.	Evolution of morphological crypsis in the Tetramorium caespitum ant species complex (Hymenoptera: Formicidae)	NA	NA	0	0	0	Tetramorium alpestre	Tetramorium	Myrmicinae
RQ211	Scientific Reports	2018	8	1	Wagner, Herbert C.; Gamisch, Alexander; Arthofer, Wolfgang; Moder, Karl; Steiner, Florian M.; Schlick-Steiner, Birgit C.	Evolution of morphological crypsis in the Tetramorium caespitum ant species complex (Hymenoptera: Formicidae)	NA	NA	0	0	0	Tetramorium caespitum	Tetramorium	Myrmicinae
RQ211	Scientific Reports	2018	8	1	Wagner, Herbert C.; Gamisch, Alexander; Arthofer, Wolfgang; Moder, Karl; Steiner, Florian M.; Schlick-Steiner, Birgit C.	Evolution of morphological crypsis in the Tetramorium caespitum ant species complex (Hymenoptera: Formicidae)	NA	NA	0	0	0	Tetramorium hungaricum	Tetramorium	Myrmicinae
RQ211	Scientific Reports	2018	8	1	Wagner, Herbert C.; Gamisch, Alexander; Arthofer, Wolfgang; Moder, Karl; Steiner, Florian M.; Schlick-Steiner, Birgit C.	Evolution of morphological crypsis in the Tetramorium caespitum ant species complex (Hymenoptera: Formicidae)	NA	NA	0	0	0	Tetramorium breviscapus	Tetramorium	Myrmicinae
RQ211	Scientific Reports	2018	8	1	Wagner, Herbert C.; Gamisch, Alexander; Arthofer, Wolfgang; Moder, Karl; Steiner, Florian M.; Schlick-Steiner, Birgit C.	Evolution of morphological crypsis in the Tetramorium caespitum ant species complex (Hymenoptera: Formicidae)	NA	NA	0	0	0	Tetramorium indocile	Tetramorium	Myrmicinae
RQ211	Scientific Reports	2018	8	1	Wagner, Herbert C.; Gamisch, Alexander; Arthofer, Wolfgang; Moder, Karl; Steiner, Florian M.; Schlick-Steiner, Birgit C.	Evolution of morphological crypsis in the Tetramorium caespitum ant species complex (Hymenoptera: Formicidae)	NA	NA	0	0	0	Tetramorium caucasicum	Tetramorium	Myrmicinae
RQ211	Scientific Reports	2018	8	1	Wagner, Herbert C.; Gamisch, Alexander; Arthofer, Wolfgang; Moder, Karl; Steiner, Florian M.; Schlick-Steiner, Birgit C.	Evolution of morphological crypsis in the Tetramorium caespitum ant species complex (Hymenoptera: Formicidae)	NA	NA	0	0	0	Tetramorium fusciclava	Tetramorium	Myrmicinae
RQ211	Scientific Reports	2018	8	1	Wagner, Herbert C.; Gamisch, Alexander; Arthofer, Wolfgang; Moder, Karl; Steiner, Florian M.; Schlick-Steiner, Birgit C.	Evolution of morphological crypsis in the Tetramorium caespitum ant species complex (Hymenoptera: Formicidae)	NA	NA	0	0	0	Tetramorium staerckei	Tetramorium	Myrmicinae
RQ211	Scientific Reports	2018	8	1	Wagner, Herbert C.; Gamisch, Alexander; Arthofer, Wolfgang; Moder, Karl; Steiner, Florian M.; Schlick-Steiner, Birgit C.	Evolution of morphological crypsis in the Tetramorium caespitum ant species complex (Hymenoptera: Formicidae)	NA	NA	0	0	0	Tetramorium impurum	Tetramorium	Myrmicinae
RQ211	Scientific Reports	2018	8	1	Wagner, Herbert C.; Gamisch, Alexander; Arthofer, Wolfgang; Moder, Karl; Steiner, Florian M.; Schlick-Steiner, Birgit C.	Evolution of morphological crypsis in the Tetramorium caespitum ant species complex (Hymenoptera: Formicidae)	NA	NA	0	0	0	Tetramorium immigrans	Tetramorium	Myrmicinae
RQ211	Scientific Reports	2018	8	1	Wagner, Herbert C.; Gamisch, Alexander; Arthofer, Wolfgang; Moder, Karl; Steiner, Florian M.; Schlick-Steiner, Birgit C.	Evolution of morphological crypsis in the Tetramorium caespitum ant species complex (Hymenoptera: Formicidae)	NA	NA	0	0	0	Tetramorium tsushimae	Tetramorium	Myrmicinae
RQ211	Scientific Reports	2018	8	1	Wagner, Herbert C.; Gamisch, Alexander; Arthofer, Wolfgang; Moder, Karl; Steiner, Florian M.; Schlick-Steiner, Birgit C.	Evolution of morphological crypsis in the Tetramorium caespitum ant species complex (Hymenoptera: Formicidae)	NA	NA	0	0	0	Tetramorium ferox	Tetramorium	Myrmicinae
RQ211	Scientific Reports	2018	8	1	Wagner, Herbert C.; Gamisch, Alexander; Arthofer, Wolfgang; Moder, Karl; Steiner, Florian M.; Schlick-Steiner, Birgit C.	Evolution of morphological crypsis in the Tetramorium caespitum ant species complex (Hymenoptera: Formicidae)	NA	NA	0	0	0	Tetramorium moravicum	Tetramorium	Myrmicinae
RQ211	Scientific Reports	2018	8	1	Wagner, Herbert C.; Gamisch, Alexander; Arthofer, Wolfgang; Moder, Karl; Steiner, Florian M.; Schlick-Steiner, Birgit C.	Evolution of morphological crypsis in the Tetramorium caespitum ant species complex (Hymenoptera: Formicidae)	NA	NA	0	0	0	Tetramorium semilaeve	Tetramorium	Myrmicinae
RQ211	Scientific Reports	2018	8	1	Wagner, Herbert C.; Gamisch, Alexander; Arthofer, Wolfgang; Moder, Karl; Steiner, Florian M.; Schlick-Steiner, Birgit C.	Evolution of morphological crypsis in the Tetramorium caespitum ant species complex (Hymenoptera: Formicidae)	NA	NA	0	0	0	Tetramorium bicarinatum	Tetramorium	Myrmicinae
RQ211	Scientific Reports	2018	8	1	Wagner, Herbert C.; Gamisch, Alexander; Arthofer, Wolfgang; Moder, Karl; Steiner, Florian M.; Schlick-Steiner, Birgit C.	Evolution of morphological crypsis in the Tetramorium caespitum ant species complex (Hymenoptera: Formicidae)	NA	NA	0	0	0	Tetramorium caldarium	Tetramorium	Myrmicinae
RQ212	Scientific Reports	2018	8	1	Chua, Kah-Ooi; Song, Sze-Looi; Yong, Hoi-Sen; See-Too, Wah-Seng; Yin, Wai-Fong; Chan, Kok-Gan	Microbial Community Composition Reveals Spatial Variation and Distinctive Core Microbiome of the Weaver Ant Oecophylla smaragdina in Malaysia	Malaysia	Asia	0	1	0	Oecophylla smaragdina	Oecophylla	Formicinae
RQ213	Scientific Reports	2018	8	1	Keov, Peter; Liutkeviciute, Zita; Hellinger, Roland; Clark, Richard J.; Gruber, Christian W.	Discovery of peptide probes to modulate oxytocin-type receptors of insects	NA	NA	0	0	0	Lasius niger	Lasius	Formicinae
RQ214	Scientific Reports	2018	8	1	Chandrasekhar, Arjun; Gordon, Deborah M.; Navlakha, Saket	A distributed algorithm to maintain and repair the trail networks of arboreal ants	Mexico	North America	1	1	1	Cephalotes goniodontus	Cephalotes	Myrmicinae	0	1	1
RQ215	Scientific Reports	2018	8	1	Willot, Quentin; Mardulyn, Patrick; Defrance, Matthieu; Gueydan, Cyril; Aron, Serge	Molecular chaperoning helps safeguarding mitochondrial integrity and motor functions in the Sahara silver ant Cataglyphis bombycina	Morocco	Africa	0	1	0	Cataglyphis bombycina	Cataglyphis	Formicinae
RQ216	Scientific Reports	2018	8	1	Martin-Vega, Daniel; Garbout, Amin; Ahmed, Farah; Wicklein, Martina; Goater, Cameron P.; Colwell, Douglas D.; Hall, Martin J. R.	3D virtual histology at the host/ parasite interface: visualisation of the master manipulator, Dicrocoelium dendriticum, in the brain of its ant host	USA	North America	0	0	0	Formica aserva	Formica	Formicinae
RQ217	Scientific Reports	2018	8	1	Ujiyama, Shumpei; Tsuji, Kazuki	Controlling invasive ant species: a theoretical strategy for efficient monitoring in the early stage of invasion	NA	NA	1	1	0	Solenopsis invicta	Solenopsis	Myrmicinae
RQ218	Scientific Reports	2018	8	1	Hunt, Edmund R.; Dornan, Ciara; Sendova-Franks, Ana B.; Franks, Nigel R.	Asymmetric ommatidia count and behavioural lateralization in the ant Temnothorax albipennis	UK	Europe	0	0	1	Temnothorax albipennis	Temnothorax	Myrmicinae	0	0	0
RQ219	Scientific Reports	2018	8	1	Alonzo, M.; Moscatelli, D.; Bastiani, L.; Belardini, A.; Soci, C.; Fazio, E.	All-Optical Reinforcement Learning In Solitonic X-Junctions	NA	NA	NA	NA	1	NA	NA	NA	0	0	0
RQ22	Insectes Sociaux	2015	62	2	Helms, JA; Kaspari, M	Reproduction-dispersal tradeoffs in ant queens	Panama	Central America	1	1	1	Azteca instabilis	Azteca	Dolichoderinae	1	0	0
RQ22	Insectes Sociaux	2015	62	2	Helms, JA; Kaspari, M	Reproduction-dispersal tradeoffs in ant queens	Panama	Central America	1	1	1	Dolichoderus bispinosus	Dolichoderus	Dolichoderinae	1	0	0
RQ22	Insectes Sociaux	2015	62	2	Helms, JA; Kaspari, M	Reproduction-dispersal tradeoffs in ant queens	Panama	Central America	1	1	1	Dolichoderus debilis	Dolichoderus	Dolichoderinae	1	0	0
RQ22	Insectes Sociaux	2015	62	2	Helms, JA; Kaspari, M	Reproduction-dispersal tradeoffs in ant queens	Panama	Central America	1	1	1	Dolichoderus lamellosus	Dolichoderus	Dolichoderinae	1	0	0
RQ22	Insectes Sociaux	2015	62	2	Helms, JA; Kaspari, M	Reproduction-dispersal tradeoffs in ant queens	Panama	Central America	1	1	1	Dolichoderus laminatus	Dolichoderus	Dolichoderinae	1	0	0
RQ22	Insectes Sociaux	2015	62	2	Helms, JA; Kaspari, M	Reproduction-dispersal tradeoffs in ant queens	Panama	Central America	1	1	1	Dolichoderus lutosus	Dolichoderus	Dolichoderinae	1	0	0
RQ22	Insectes Sociaux	2015	62	2	Helms, JA; Kaspari, M	Reproduction-dispersal tradeoffs in ant queens	Panama	Central America	1	1	1	Brachymyrmex sp.	Brachymyrmex	Formicinae	1	0	0
RQ22	Insectes Sociaux	2015	62	2	Helms, JA; Kaspari, M	Reproduction-dispersal tradeoffs in ant queens	Panama	Central America	1	1	1	Camponotus abdominalis	Camponotus	Formicinae	1	0	0
RQ22	Insectes Sociaux	2015	62	2	Helms, JA; Kaspari, M	Reproduction-dispersal tradeoffs in ant queens	Panama	Central America	1	1	1	Camponotus mucronatus	Camponotus	Formicinae	1	0	0
RQ22	Insectes Sociaux	2015	62	2	Helms, JA; Kaspari, M	Reproduction-dispersal tradeoffs in ant queens	Panama	Central America	1	1	1	Camponotus nitidior	Camponotus	Formicinae	1	0	0
RQ22	Insectes Sociaux	2015	62	2	Helms, JA; Kaspari, M	Reproduction-dispersal tradeoffs in ant queens	Panama	Central America	1	1	1	Camponotus sp.	Camponotus	Formicinae	1	0	0
RQ22	Insectes Sociaux	2015	62	2	Helms, JA; Kaspari, M	Reproduction-dispersal tradeoffs in ant queens	Panama	Central America	1	1	1	Atta colombica	Atta	Myrmicinae	1	0	0
RQ22	Insectes Sociaux	2015	62	2	Helms, JA; Kaspari, M	Reproduction-dispersal tradeoffs in ant queens	Panama	Central America	1	1	1	Cephalotes porrasi	Cephalotes	Myrmicinae	1	0	0
RQ22	Insectes Sociaux	2015	62	2	Helms, JA; Kaspari, M	Reproduction-dispersal tradeoffs in ant queens	Panama	Central America	1	1	1	Crematogaster stollii	Crematogaster	Myrmicinae	1	0	0
RQ22	Insectes Sociaux	2015	62	2	Helms, JA; Kaspari, M	Reproduction-dispersal tradeoffs in ant queens	Panama	Central America	1	1	1	Megalomyrmex symmetochus	Megalomyrmex	Myrmicinae	1	0	0
RQ22	Insectes Sociaux	2015	62	2	Helms, JA; Kaspari, M	Reproduction-dispersal tradeoffs in ant queens	Panama	Central America	1	1	1	Pheidole christopherseni	Pheidole	Myrmicinae	1	0	0
RQ22	Insectes Sociaux	2015	62	2	Helms, JA; Kaspari, M	Reproduction-dispersal tradeoffs in ant queens	Panama	Central America	1	1	1	Solenopsis sp.	Solenopsis	Myrmicinae	1	0	0
RQ22	Insectes Sociaux	2015	62	2	Helms, JA; Kaspari, M	Reproduction-dispersal tradeoffs in ant queens	Panama	Central America	1	1	1	Xenomyrmex stollii	Xenomyrmex	Myrmicinae	1	0	0
RQ22	Insectes Sociaux	2015	62	2	Helms, JA; Kaspari, M	Reproduction-dispersal tradeoffs in ant queens	Panama	Central America	1	1	1	Hypoponera sp.	Hypoponera	Ponerinae	1	0	0
RQ22	Insectes Sociaux	2015	62	2	Helms, JA; Kaspari, M	Reproduction-dispersal tradeoffs in ant queens	Panama	Central America	1	1	1	Odontomachus bauri	Odontomachus	Ponerinae	1	0	0
RQ22	Insectes Sociaux	2015	62	2	Helms, JA; Kaspari, M	Reproduction-dispersal tradeoffs in ant queens	Panama	Central America	1	1	1	Pachycondyla harpax	Pachycondyla	Ponerinae	1	0	0
RQ220	Scientific Reports	2018	8	1	Gray, Ross E. J.; Ewers, Robert M.; Boyle, Michael J. W.; Chung, Arthur Y. C.; Gill, Richard J.	Effect of tropical forest disturbance on the competitive interactions within a diverse ant community	Borneo	Asia	0	1	1	several spp.	several spp.	several spp.	0	0	0
RQ221	Scientific Reports	2018	8	1	Martello, Felipe; de Bello, Francesco; de Castro Morini, Maria Santina; Silva, Rogerio R.; de Souza-Campana, Debora Rodriges; Ribeiro, Milton Cezar; Carmona, Carlos P.	Homogenization and impoverishment of taxonomic and functional diversity of ants in Eucalyptus plantations	Brazil	South America	1	1	0	several spp.	several spp.	several spp.
RQ222	Scientific Reports	2018	8	1	Silva-Junior, Eduardo A.; Ruzzini, Antonio C.; Paludo, Camila R.; Nascimento, Fabio S.; Currie, Cameron R.; Clardy, Jon; Pupo, Monica T.	Pyrazines from bacteria and ants: convergent chemistry within an ecological niche	Brazil	South America	1	1	0	Atta sexdens rubropilosa	Atta	Myrmicinae
RQ223	Scientific Reports	2018	8	1	Watanabe, Saori; Yoshimura, Jin; Hasegawa, Eisuke	Ants improve the reproduction of inferior morphs to maintain a polymorphism in symbiont aphids	Japan	Asia	0	0	1	Lasius japonicus	Lasius	Formicinae	0	0	0
RQ224	Scientific Reports	2018	8	1	Guo, Shihui; Lin, Juncong; Woehrl, Toni; Liao, Minghong	A Neuro-Musculo-Skeletal Model for Insects With Data-driven Optimization	Tunisia	Africa	0	0	1	Cataglyphis fortis	Cataglyphis	Formicinae	0	0	0
RQ225	Scientific Reports	2018	8	1	Alleman, Austin; Feldmeyer, Barbara; Foitzik, Susanne	Comparative analyses of co-evolving host-parasite associations reveal unique gene expression patterns underlying slavemaker raiding and host defensive phenotypes	USA	North America	0	0	1	Temnothorax americanus	Temnothorax	Myrmicinae	0	0	0
RQ225	Scientific Reports	2018	8	1	Alleman, Austin; Feldmeyer, Barbara; Foitzik, Susanne	Comparative analyses of co-evolving host-parasite associations reveal unique gene expression patterns underlying slavemaker raiding and host defensive phenotypes	USA	North America	0	0	1	Temnothorax longispinosus	Temnothorax	Myrmicinae	0	0	0
RQ225	Scientific Reports	2018	8	1	Alleman, Austin; Feldmeyer, Barbara; Foitzik, Susanne	Comparative analyses of co-evolving host-parasite associations reveal unique gene expression patterns underlying slavemaker raiding and host defensive phenotypes	USA	North America	0	0	1	Temnothorax duloticus	Temnothorax	Myrmicinae	0	0	0
RQ225	Scientific Reports	2018	8	1	Alleman, Austin; Feldmeyer, Barbara; Foitzik, Susanne	Comparative analyses of co-evolving host-parasite associations reveal unique gene expression patterns underlying slavemaker raiding and host defensive phenotypes	USA	North America	0	0	1	Temnothorax curvispinosus	Temnothorax	Myrmicinae	0	0	0
RQ225	Scientific Reports	2018	8	1	Alleman, Austin; Feldmeyer, Barbara; Foitzik, Susanne	Comparative analyses of co-evolving host-parasite associations reveal unique gene expression patterns underlying slavemaker raiding and host defensive phenotypes	USA	North America	0	0	1	Temnothorax pilagens	Temnothorax	Myrmicinae	0	0	0
RQ225	Scientific Reports	2018	8	1	Alleman, Austin; Feldmeyer, Barbara; Foitzik, Susanne	Comparative analyses of co-evolving host-parasite associations reveal unique gene expression patterns underlying slavemaker raiding and host defensive phenotypes	USA	North America	0	0	1	Temnothorax ambiguus	Temnothorax	Myrmicinae	0	0	0
RQ226	Scientific Reports	2018	8	1	Wang, Bo; Lu, Min; Cook, James M.; Yang, Da-Rong; Dunn, Derek W.; Wang, Rui-Wu	Chemical camouflage: a key process in shaping an ant-treehopper and fig-fig wasp mutualistic network	China	Asia	0	1	1	Oecophylla smaragdina	Oecophylla	Formicinae	0	0	0
RQ227	Scientific Reports	2018	8	1	Welzel, Kevin F.; Lee, Shao Hung; Dossey, Aaron T.; Chauhan, Kamlesh R.; Choe, Dong-Hwan	Verification of Argentine ant defensive compounds and their behavioral effects on heterospecific competitors and conspecific nestmates	exotic	North America	1	1	1	Linepithema humile	Linepithema	Dolichoderinae	1	0	0
RQ227	Scientific Reports	2018	8	1	Welzel, Kevin F.; Lee, Shao Hung; Dossey, Aaron T.; Chauhan, Kamlesh R.; Choe, Dong-Hwan	Verification of Argentine ant defensive compounds and their behavioral effects on heterospecific competitors and conspecific nestmates	USA	North America	0	0	1	Pogonomyrmex californicus	Pogonomyrmex	Myrmicinae	0	0	0
RQ248	Biotropica	2018	50	5	Siqueira, Felipe F. S.; Ribeiro-Neto, Jose Domingos; Tabarelli, Marcelo; Andersen, Alan N.; Wirth, Rainer; Leal, Inara R.	Human disturbance promotes herbivory by leaf-cutting ants in the Caatinga dry forest	Brazil	South America	1	1	1	Atta opaciceps	Atta	Myrmicinae	0	1	0
RQ23	Insectes Sociaux	2015	62	1	Charbonneau, D; Hillis, N; Dornhaus, A	Lazy' in nature: ant colony time budgets show high 'inactivity' in the field as well as in the lab	USA	North America	0	0	1	Temnothorax rugatulus	Temnothorax	Myrmicinae	0	0	0
RQ24	Insectes Sociaux	2015	62	1	Mitrus, S	The cavity-nest ant Temnothorax crassispinus prefers larger nests	Poland	Europe	0	0	1	Temnothorax crassispinus	Temnothorax	Myrmicinae	0	0	0
RQ25	Insectes Sociaux	2015	62	1	Bouchebti, S; Jost, C; Caldato, N; Forti, LC; Fourcassie, V	Comparative study of resistance to heat in two species of leaf-cutting ants	Brazil	South America	1	1	1	Atta laevigata	Atta	Myrmicinae	1	0	0
RQ25	Insectes Sociaux	2015	62	1	Bouchebti, S; Jost, C; Caldato, N; Forti, LC; Fourcassie, V	Comparative study of resistance to heat in two species of leaf-cutting ants	Brazil	South America	1	1	1	Atta capiguara	Atta	Myrmicinae	1	0	0
RQ26	Insectes Sociaux	2015	62	1	McCann, S; Scott, C; Jones, T; Moeri, O; O'Donnell, S; Gries, G	Red-throated Caracara, a falconid raptor, rivals predatory impact of army ants on social wasps	French Guiana	South America	1	1	1	Eciton burchellii	Eciton	Dorylinae	0	1	0
RQ26	Insectes Sociaux	2015	62	1	McCann, S; Scott, C; Jones, T; Moeri, O; O'Donnell, S; Gries, G	Red-throated Caracara, a falconid raptor, rivals predatory impact of army ants on social wasps	French Guiana	South America	1	1	1	Eciton hamatum	Eciton	Dorylinae	0	1	0
RQ26	Insectes Sociaux	2015	62	1	McCann, S; Scott, C; Jones, T; Moeri, O; O'Donnell, S; Gries, G	Red-throated Caracara, a falconid raptor, rivals predatory impact of army ants on social wasps	French Guiana	South America	1	1	1	Eciton drepanophorum	Eciton	Dorylinae	0	1	0
RQ26	Insectes Sociaux	2015	62	1	McCann, S; Scott, C; Jones, T; Moeri, O; O'Donnell, S; Gries, G	Red-throated Caracara, a falconid raptor, rivals predatory impact of army ants on social wasps	French Guiana	South America	1	1	1	Eciton vagans	Eciton	Dorylinae	0	1	0
RQ27	Insectes Sociaux	2015	62	1	Bernadou, A; Espadaler, X; Le Goff, A; Fourcassie, V	Ant community organization along elevational gradients in a temperate ecosystem	France	Europe	0	0	0	several spp.	several spp.	several spp.
RQ28	Insectes Sociaux	2015	62	1	Brewitt, K; Pinol, J; Werner, C; Beyschlag, W; Espadaler, X; Hidalgo, NP; Platner, C	Evaluating the importance of trophobiosis in a Mediterranean ant community: a stable isotope analysis	Spain	Europe	0	0	0	Camponotus aethiops	Camponotus	Formicinae
RQ28	Insectes Sociaux	2015	62	1	Brewitt, K; Pinol, J; Werner, C; Beyschlag, W; Espadaler, X; Hidalgo, NP; Platner, C	Evaluating the importance of trophobiosis in a Mediterranean ant community: a stable isotope analysis	Spain	Europe	0	0	0	Formica rufibarbis	Formica	Formicinae
RQ28	Insectes Sociaux	2015	62	1	Brewitt, K; Pinol, J; Werner, C; Beyschlag, W; Espadaler, X; Hidalgo, NP; Platner, C	Evaluating the importance of trophobiosis in a Mediterranean ant community: a stable isotope analysis	Spain	Europe	0	0	0	Formica subrufa	Formica	Formicinae
RQ28	Insectes Sociaux	2015	62	1	Brewitt, K; Pinol, J; Werner, C; Beyschlag, W; Espadaler, X; Hidalgo, NP; Platner, C	Evaluating the importance of trophobiosis in a Mediterranean ant community: a stable isotope analysis	Spain	Europe	0	0	0	Iberoformica subrufa	Iberoformica	Formicinae
RQ28	Insectes Sociaux	2015	62	1	Brewitt, K; Pinol, J; Werner, C; Beyschlag, W; Espadaler, X; Hidalgo, NP; Platner, C	Evaluating the importance of trophobiosis in a Mediterranean ant community: a stable isotope analysis	Spain	Europe	0	0	0	Lasius grandis	Lasius	Formicinae
RQ28	Insectes Sociaux	2015	62	1	Brewitt, K; Pinol, J; Werner, C; Beyschlag, W; Espadaler, X; Hidalgo, NP; Platner, C	Evaluating the importance of trophobiosis in a Mediterranean ant community: a stable isotope analysis	Spain	Europe	0	0	0	Pheidole pallidula	Pheidole	Myrmicinae
RQ28	Insectes Sociaux	2015	62	1	Brewitt, K; Pinol, J; Werner, C; Beyschlag, W; Espadaler, X; Hidalgo, NP; Platner, C	Evaluating the importance of trophobiosis in a Mediterranean ant community: a stable isotope analysis	Spain	Europe	0	0	0	Plagiolepis pygmaea	Plagiolepis	Formicinae
RQ28	Insectes Sociaux	2015	62	1	Brewitt, K; Pinol, J; Werner, C; Beyschlag, W; Espadaler, X; Hidalgo, NP; Platner, C	Evaluating the importance of trophobiosis in a Mediterranean ant community: a stable isotope analysis	Spain	Europe	0	1	0	Pyramica membranifera	Pyramica	Myrmicinae
RQ29	Insectes Sociaux	2015	62	1	Jasmin, JN; Devaux, C	Laterality of leaf cutting in the attine ant Acromyrmex echinatior	Panama	Central America	1	1	1	Acromyrmex echinatior	Acromyrmex	Myrmicinae	1	0	0
RQ3	Science	2016	351	6268	Simola, DF; Graham, RJ; Brady, CM; Enzmann, BL; Desplan, C; Ray, A; Zwiebel, LJ; Bonasio, R; Reinberg, D; Liebig, J; Berger, SL	Epigenetic (re)programming of caste-specific behavior in the ant Camponotus floridanus	USA	North America	0	0	1	Camponotus floridanus	Camponotus	Formicinae	0	0	0
RQ30	Insectes Sociaux	2016	63	4	Yates, AA; Nonacs, P	Preference for straight-line paths in recruitment trail formation of the Argentine ant, Linepithema humile	exotic	North America	1	1	1	Linepithema humile	Linepithema	Dolichoderinae	1	0	0
RQ31	Insectes Sociaux	2016	63	4	Wlodarczyk, T	Discriminatory abilities of facultative slave-making ants and their slaves	Poland	Europe	0	0	1	Formica sanguinea	Formica	Formicinae	0	0	0
RQ31	Insectes Sociaux	2016	63	4	Wlodarczyk, T	Discriminatory abilities of facultative slave-making ants and their slaves	Poland	Europe	0	0	1	Formica fusca	Formica	Formicinae	0	0	0
RQ32	Insectes Sociaux	2016	63	4	Overson, R; Fewell, J; Gadau, J	Distribution and origin of intraspecific social variation in the California harvester ant Pogonomyrmex californicus	USA	North America	0	0	1	Pogonomyrmex californicus	Pogonomyrmex	Myrmicinae	0	0	0
RQ33	Insectes Sociaux	2016	63	4	Guenard, B; Shik, JZ; Booher, D; Lubertazzi, D; Alpert, G	Extreme polygyny in the previously unstudied subtropical ant Temnothorax tuscaloosae with implications for the biogeographic study of the evolution of polygyny	USA	North America	0	0	1	Temnothorax tuscaloosae	Temnothorax	Myrmicinae	0	0	0
RQ34	Insectes Sociaux	2016	63	4	Warner, MR; Kovaka, K; Linksvayer, TA	Late-instar ant worker larvae play a prominent role in colony-level caste regulation	NA	NA	0	1	1	Monomorium pharaonis	Monomorium	Myrmicinae	0	0	0
RQ35	Insectes Sociaux	2016	63	4	Doering, GN; Pratt, SC	Queen location and nest site preference influence colony reunification by the ant Temnothorax rugatulus	USA	North America	0	0	1	Temnothorax rugatulus	Temnothorax	Myrmicinae	0	0	0
RQ36	Insectes Sociaux	2016	63	4	Warren, RJ; Chick, LD; DeMarco, B; McMillan, A; De Stefano, V; Gibson, R; Pinzone, P	Climate-driven range shift prompts species replacement	USA	North America	0	0	0	Aphaenogaster rudis	Aphaenogaster	Myrmicinae
RQ36	Insectes Sociaux	2016	63	4	Warren, RJ; Chick, LD; DeMarco, B; McMillan, A; De Stefano, V; Gibson, R; Pinzone, P	Climate-driven range shift prompts species replacement	USA	North America	0	0	0	Aphaenogaster picea	Aphaenogaster	Myrmicinae
RQ37	Insectes Sociaux	2016	63	4	Frizzi, F; Rispoli, A; Chelazzi, G; Santini, G	Effect of water and resource availability on ant feeding preferences: a field experiment on the Mediterranean ant Crematogaster scutellaris	Italy	Europe	0	0	1	Crematogaster scutellaris	Crematogaster	Myrmicinae	0	0	0
RQ38	Insectes Sociaux	2016	63	4	Motro, M; Motro, U; Cohen, D	Decision making by young queens of the harvester ant Messor semirufus while searching for a suitable nesting site	Israel	Asia	0	1	1	Messor semirufus	Messor	Myrmicinae	0	0	0
RQ39	Insectes Sociaux	2016	63	3	Caldato, N; Forti, LC; Bouchebti, S; Lopes, JFS; Fourcassie, V	Foraging activity pattern and herbivory rates of the grass-cutting ant Atta capiguara	Brazil	South America	1	1	1	Atta capiguara	Atta	Myrmicinae	0	1	0
RQ4	Science	2018	362	6417	Stroeymeyt, N; Grasse, AV; Crespi, A; Mersch, DP; Cremer, S; Keller, L	Social network plasticity decreases disease transmission in a eusocial insect	Switzerland	Europe	0	0	1	Lasius niger	Lasius	Formicinae	0	0	0
RQ40	Insectes Sociaux	2016	63	3	Buffin, A; Pratt, S	Cooperative transport by the ant Novomessor cockerelli	USA	North America	1	1	1	Novomessor cockerelli	Novomessor	Myrmicinae	0	1	0
RQ41	Insectes Sociaux	2016	63	3	Mathis, KA; Philpott, SM; Ramirez, SR	Variation in spatial scale of competing polydomous twig-nesting ants in coffee agroecosystems	Mexico	North America	1	1	1	Pseudomyrmex simplex	Pseudomyrmex	Pseudomyrmecinae	1	1	0
RQ41	Insectes Sociaux	2016	63	3	Mathis, KA; Philpott, SM; Ramirez, SR	Variation in spatial scale of competing polydomous twig-nesting ants in coffee agroecosystems	Mexico	North America	1	1	1	Pseudomyrmex ejectus	Pseudomyrmex	Pseudomyrmecinae	1	1	0
RQ41	Insectes Sociaux	2016	63	3	Mathis, KA; Philpott, SM; Ramirez, SR	Variation in spatial scale of competing polydomous twig-nesting ants in coffee agroecosystems	Mexico	North America	1	1	1	Pseudomyrmex sp.	Pseudomyrmex	Pseudomyrmecinae	1	1	0
RQ42	Insectes Sociaux	2016	63	3	Baudier, KM; O'Donnell, S	Structure and thermal biology of subterranean army ant bivouacs in tropical montane forests	Costa Rica	Central America	1	1	1	Labidus praedator	Labidus	Dorylinae	0	1	0
RQ43	Insectes Sociaux	2016	63	3	Bharti, M; Bharti, H	Association and impact of ectoparasitic blowflies (Diptera: Calliphoridae) on Himalayan ants of genus Myrmica	India	Asia	0	1	0	Myrmica sp.	Myrmica	Myrmicinae
RQ44	Insectes Sociaux	2016	63	3	Calcaterra, L; Cabrera, S; Briano, J	Local co-occurrence of several highly invasive ants in their native range: are they all ecologically dominant species?	Argentina	South America	1	1	0	several spp.	several spp.	several spp.
RQ45	Insectes Sociaux	2016	63	3	Cardoso, DC; Cristiano, MP; da Costa-Milanez, CB; Heinze, J	Agro-predation by Megalomyrmex ants on Mycetophylax fungus-growing ants	Brazil	South America	1	1	1	Megalomyrmex incisus	Megalomyrmex	Myrmicinae	1	0	0
RQ45	Insectes Sociaux	2016	63	3	Cardoso, DC; Cristiano, MP; da Costa-Milanez, CB; Heinze, J	Agro-predation by Megalomyrmex ants on Mycetophylax fungus-growing ants	Brazil	South America	1	1	1	Mycetophylax conformis	Mycetophylax	Myrmicinae	1	0	0
RQ45	Insectes Sociaux	2016	63	3	Cardoso, DC; Cristiano, MP; da Costa-Milanez, CB; Heinze, J	Agro-predation by Megalomyrmex ants on Mycetophylax fungus-growing ants	Brazil	South America	1	1	1	Mycetophylax morschi	Mycetophylax	Myrmicinae	1	0	0
RQ46	Insectes Sociaux	2016	63	2	Nene, WA; Rwegasira, GM; Nielsen, MG; Mwatawala, M; Offenberg, J	Nuptial flights behavior of the African weaver ant, Oecophylla longinoda Latreille (Hymenoptera: Formicidae) and weather factors triggering flights	Tanzania	Africa	0	1	1	Oecophylla longinoda	Oecophylla	Formicinae	0	0	0
RQ47	Insectes Sociaux	2016	63	2	Ohkawara, K; Aonuma, H	Changes in the levels of biogenic amines associated with aggressive behavior of queen in the social parasite ant Vollenhovia nipponica	Japan	Asia	0	0	1	Vollenhovia nipponica	Vollenhovia	Myrmicinae	0	0	0
RQ48	Insectes Sociaux	2016	63	2	Burchill, AT; Moreau, CS	Colony size evolution in ants: macroevolutionary trends	NA	NA	1	1	0	several spp.	several spp.	several spp.
RQ49	Insectes Sociaux	2016	63	2	Silberman, RE; Gordon, D; Ingram, KK	Nutrient stores predict task behaviors in diverse ant species	USA	North America	0	0	1	Pogonomyrmex occidentalis	Pogonomyrmex	Myrmicinae	0	0	0
RQ49	Insectes Sociaux	2016	63	2	Silberman, RE; Gordon, D; Ingram, KK	Nutrient stores predict task behaviors in diverse ant species	USA	North America	1	1	1	Pogonomyrmex barbatus	Pogonomyrmex	Myrmicinae	1	0	0
RQ49	Insectes Sociaux	2016	63	2	Silberman, RE; Gordon, D; Ingram, KK	Nutrient stores predict task behaviors in diverse ant species	USA	North America	0	0	1	Formica fusca	Formica	Formicinae	0	0	0
RQ49	Insectes Sociaux	2016	63	2	Silberman, RE; Gordon, D; Ingram, KK	Nutrient stores predict task behaviors in diverse ant species	lab colony	North America	1	1	1	Solenopsis invicta	Solenopsis	Myrmicinae	1	0	0
RQ49	Insectes Sociaux	2016	63	2	Silberman, RE; Gordon, D; Ingram, KK	Nutrient stores predict task behaviors in diverse ant species	lab colony	North America	1	1	1	Solenopsis geminata	Solenopsis	Myrmicinae	1	0	0
RQ49	Insectes Sociaux	2016	63	2	Silberman, RE; Gordon, D; Ingram, KK	Nutrient stores predict task behaviors in diverse ant species	lab colony	North America	1	1	1	Nylanderia fulva	Nylanderia	Formicinae	1	0	0
RQ49	Insectes Sociaux	2016	63	2	Silberman, RE; Gordon, D; Ingram, KK	Nutrient stores predict task behaviors in diverse ant species	USA	North America	0	0	1	Camponotus floridanus	Camponotus	Formicinae	0	0	0
RQ49	Insectes Sociaux	2016	63	2	Silberman, RE; Gordon, D; Ingram, KK	Nutrient stores predict task behaviors in diverse ant species	USA	North America	0	0	1	Pheidole spadonia	Pheidole	Myrmicinae	0	0	0
RQ49	Insectes Sociaux	2016	63	2	Silberman, RE; Gordon, D; Ingram, KK	Nutrient stores predict task behaviors in diverse ant species	Trinidad and Tobago	Central America	1	1	1	Atta cephalotes	Atta	Myrmicinae	1	0	0
RQ5	Science	2018	361	6304	Aguilar, J; Monaenkova, D; Linevich, V; Savoie, W; Dutta, B; Kuan, HS; Betterton, MD; Goodisman, MAD; Goldman, DI	Collective clog control: Optimizing traffic flow in confined biological and robophysical excavation	USA	North America	0	0	1	Solenopsis sp.	Solenopsis	Myrmicinae	0	0	0
RQ50	Insectes Sociaux	2016	63	2	Golden, TMJ; Hill, PSM	The evolution of stridulatory communication in ants, revisited	NA	NA	1	1	1	several spp.	several spp.	several spp.	0	0	1
RQ51	Insectes Sociaux	2016	63	2	Billen, J; Al-Khalifa, M	A novel intramandibular gland in the ant Brachyponera sennaarensis	Saudi Arabia	Asia	0	1	0	Brachyponera sennaarensis	Brachyponera	Ponerinae
RQ52	Insectes Sociaux	2016	63	2	O'Fallon, S; Suarez, AV; Smith, AA	A comparative analysis of rapid antennation behavior in four species of Odontomachus trap-jaw ants	USA	North America	0	0	1	Odontomachus brunneus	Odontomachus	Ponerinae	0	0	0
RQ52	Insectes Sociaux	2016	63	2	O'Fallon, S; Suarez, AV; Smith, AA	A comparative analysis of rapid antennation behavior in four species of Odontomachus trap-jaw ants	USA	North America	1	1	1	Odontomachus ruginodis	Odontomachus	Ponerinae	1	0	0
RQ52	Insectes Sociaux	2016	63	2	O'Fallon, S; Suarez, AV; Smith, AA	A comparative analysis of rapid antennation behavior in four species of Odontomachus trap-jaw ants	USA	North America	1	1	1	Odontomachus haematodus	Odontomachus	Ponerinae	1	0	0
RQ52	Insectes Sociaux	2016	63	2	O'Fallon, S; Suarez, AV; Smith, AA	A comparative analysis of rapid antennation behavior in four species of Odontomachus trap-jaw ants	Cambodia	Asia	0	1	1	Odontomachus rixosus	Odontomachus	Ponerinae	0	0	0
RQ53	Insectes Sociaux	2016	62	1	Leppanen, J; Seppa, P; Vepsalainen, K; Savolainen, R	Mating isolation between the ant Myrmica rubra and its microgynous social parasite	Finland	Europe	0	0	0	Myrmica rubra	Myrmica	Myrmicinae
RQ54	Insectes Sociaux	2016	63	1	Cronin, AL; Chifflet-Belle, P; Federici, P; Doums, C	High inter-colonial variation in worker nestmate relatedness and diverse social structure in a desert ant from Mongolia	Mongolia	Asia	0	0	0	Cataglyphis aenescens	Cataglyphis	Formicinae
RQ55	Insectes Sociaux	2016	63	1	Mitrus, S	Emigration speed and the production of sexuals in colonies of the ant Temnothorax crassispinus under high and low levels of disturbance	Poland	Europe	0	0	1	Temnothorax crassispinus	Temnothorax	Myrmicinae	0	0	0
RQ56	Insectes Sociaux	2016	63	1	Sanchez, A	Establishing an ant-plant mutualism: foundress queen mortality and acquiring the third partner	Peru	South America	1	1	1	Pseudomyrmex dendroicus	Pseudomyrmex	Pseudomyrmecinae	0	1	0
RQ57	Insectes Sociaux	2016	63	1	Lorinczi, G	Winter activity of the European false honeypot ant, Prenolepis nitens (Mayr, 1853)	Hungary	Europe	0	0	1	Prenolepis nitens	Prenolepis	Formicinae	0	0	0
RQ58	Insectes Sociaux	2016	63	1	Helft, F; Doums, C; Monnin, T	No evidence of pre-copulatory mate choice by gynes in the facultatively parthenogenetic ant Cataglyphis cursor	France	Europe	0	0	1	Cataglyphis cursor	Cataglyphis	Formicinae	0	0	0
RQ59	Insectes Sociaux	2016	63	1	Arruda, FV; Pesquero, MA; Marcelino, DG; Leite, GA; Delabie, JHC; Fagundes, R	Size and condition of bamboo as structural factors behind the vertical stratification of the bamboo-nesting ant community	Brazil	South America	1	1	0	several spp.	several spp.	several spp.
RQ6	Science	2018	361	6400	Chandra, V; Fetter-Pruneda, I; Oxley, PR; Ritger, AL; McKenzie, SK; Libbrecht, R; Kronauer, DJC	Social regulation of insulin signaling and the evolution of eusociality in ants	India	Asia	0	1	0	Harpegnathos saltator	Harpegnathos	Ponerinae
RQ6	Science	2018	361	6400	Chandra, V; Fetter-Pruneda, I; Oxley, PR; Ritger, AL; McKenzie, SK; Libbrecht, R; Kronauer, DJC	Social regulation of insulin signaling and the evolution of eusociality in ants	exotic	North America	1	1	0	Odontomachus ruginodis	Odontomachus	Ponerinae
RQ6	Science	2018	361	6400	Chandra, V; Fetter-Pruneda, I; Oxley, PR; Ritger, AL; McKenzie, SK; Libbrecht, R; Kronauer, DJC	Social regulation of insulin signaling and the evolution of eusociality in ants	Brazil	South America	1	1	0	Dinoponera quadriceps	Dinoponera	Ponerinae
RQ6	Science	2018	361	6400	Chandra, V; Fetter-Pruneda, I; Oxley, PR; Ritger, AL; McKenzie, SK; Libbrecht, R; Kronauer, DJC	Social regulation of insulin signaling and the evolution of eusociality in ants	exotic	North America	1	1	0	Solenopsis invicta	Solenopsis	Myrmicinae
RQ6	Science	2018	361	6400	Chandra, V; Fetter-Pruneda, I; Oxley, PR; Ritger, AL; McKenzie, SK; Libbrecht, R; Kronauer, DJC	Social regulation of insulin signaling and the evolution of eusociality in ants	Panama	Central America	1	1	0	Acromyrmex echinatior	Acromyrmex	Myrmicinae
RQ6	Science	2018	361	6400	Chandra, V; Fetter-Pruneda, I; Oxley, PR; Ritger, AL; McKenzie, SK; Libbrecht, R; Kronauer, DJC	Social regulation of insulin signaling and the evolution of eusociality in ants	exotic	North America	1	1	0	Camponotus planatus	Camponotus	Formicinae
RQ6	Science	2018	361	6400	Chandra, V; Fetter-Pruneda, I; Oxley, PR; Ritger, AL; McKenzie, SK; Libbrecht, R; Kronauer, DJC	Social regulation of insulin signaling and the evolution of eusociality in ants	lab colony	NA	0	1	0	Ooceraea biroi	Ooceraea	Dorylinae
RQ60	Insectes Sociaux	2017	64	4	Bourguignon, T; Dahlsjo, CAL; Jacquemin, J; Gang, L; Wijedasa, LS; Evans, TA	Ant and termite communities in isolated and continuous forest fragments in Singapore	Singapore	Asia	0	1	0	several spp.	several spp.	several spp.
RQ61	Insectes Sociaux	2017	64	4	McCreery, HF	A comparative approach to cooperative transport in ants: individual persistence correlates with group coordination	exotic	North America	0	1	1	Paratrechina longicornis	Paratrechina	Formicinae	0	0	0
RQ61	Insectes Sociaux	2017	64	4	McCreery, HF	A comparative approach to cooperative transport in ants: individual persistence correlates with group coordination	USA	North America	0	0	1	Formica obscuripes	Formica	Formicinae	0	0	0
RQ61	Insectes Sociaux	2017	64	4	McCreery, HF	A comparative approach to cooperative transport in ants: individual persistence correlates with group coordination	USA	North America	0	0	1	Formica pallidefulva	Formica	Formicinae	0	0	0
RQ61	Insectes Sociaux	2017	64	4	McCreery, HF	A comparative approach to cooperative transport in ants: individual persistence correlates with group coordination	USA	North America	0	0	1	Formica podzolica	Formica	Formicinae	0	0	0
RQ62	Insectes Sociaux	2017	64	4	Cibils-Martina, L; Elizalde, L; Farji-Brener, AG	Traffic rules around the corner: walking of leaf-cutting ants at branching points in trunk trails	Costa Rica	Central America	1	1	1	Atta cephalotes	Atta	Myrmicinae	0	1	0
RQ62	Insectes Sociaux	2017	64	4	Cibils-Martina, L; Elizalde, L; Farji-Brener, AG	Traffic rules around the corner: walking of leaf-cutting ants at branching points in trunk trails	Argentina	South America	1	1	1	Atta vollenweideri	Atta	Myrmicinae	0	1	0
RQ62	Insectes Sociaux	2017	64	4	Cibils-Martina, L; Elizalde, L; Farji-Brener, AG	Traffic rules around the corner: walking of leaf-cutting ants at branching points in trunk trails	Argentina	South America	1	1	1	Acromyrmex lobicornis	Acromyrmex	Myrmicinae	0	1	0
RQ63	Insectes Sociaux	2017	64	4	Frank, ET; Linsenmair, KE	Flexible task allocation and raid organization in the termite-hunting ant Megaponera analis	Ivory Coast	Africa	0	1	1	Megaponera analis	Megaponera	Ponerinae	0	0	0
RQ64	Insectes Sociaux	2017	64	4	Valadares, L; do Nascimento, FS	Changes in the cuticular hydrocarbon profile associated with the molting cycle correlate with the hydrocarbon profile of the fungus cultivated by the ant Atta sexdens	Brazil	South America	1	1	0	Atta sexdens	Atta	Myrmicinae
RQ65	Insectes Sociaux	2017	64	3	Kolay, S; Annagiri, S	Deterioration in nest quality triggers relocation without affecting its dynamics in an ant	India	Asia	0	1	1	Diacamma indicum	Diacamma	Ponerinae	0	0	0
RQ66	Insectes Sociaux	2017	64	3	Sosa-Calvo, J; Jesovnik, A; Lopes, CT; Rodrigues, A; Rabeling, C; Bacci, M; Vasconcelos, HL; Schultz, TR	Biology of the relict fungus-farming ant Apterostigma megacephala Lattke, including descriptions of the male, gyne, and larva	Brazil	South America	1	1	1	Apterostigma megacephala	Apterostigma	Myrmicinae	1	1	0
RQ67	Insectes Sociaux	2017	64	3	Mayer, VE; Lauth, J; Orivel, J	Convergent structure and function of mycelial galleries in two unrelated Neotropical plant-ants	Costa Rica	Central America	1	1	1	Azteca brevis	Azteca	Dolichoderinae	0	1	0
RQ67	Insectes Sociaux	2017	64	3	Mayer, VE; Lauth, J; Orivel, J	Convergent structure and function of mycelial galleries in two unrelated Neotropical plant-ants	French Guiana	South America	1	1	1	Allomerus decemarticulatus	Allomerus	Myrmicinae	0	1	0
RQ68	Insectes Sociaux	2017	64	3	Amor, F; Ortega, P; Boulay, R; Cerda, X	Frequent colony orphaning triggers the production of replacement queens via worker thelytoky in a desert-dwelling ant	Spain	Europe	0	0	1	Cataglyphis floricola	Cataglyphis	Formicinae	0	0	0
RQ68	Insectes Sociaux	2017	64	3	Amor, F; Ortega, P; Boulay, R; Cerda, X	Frequent colony orphaning triggers the production of replacement queens via worker thelytoky in a desert-dwelling ant	Spain	Europe	0	0	1	Cataglyphis tartessica	Cataglyphis	Formicinae	0	0	0
RQ69	Insectes Sociaux	2017	64	3	Pech, P; Billen, J	Structure and development of the metapleural gland in Technomyrmex vitiensis	Czech Republic	Europe	0	1	0	Technomyrmex vitiensis	Technomyrmex	Dolichoderinae
RQ7	Insectes Sociaux	2015	62	4	Heinze, J; Gratiashvili, N	High skew in the Caucasus: functional monogyny in the ant Leptothorax scamni	USA	North America	0	0	1	Leptothorax scamni	Leptothorax	Myrmicinae	0	0	0
RQ70	Insectes Sociaux	2017	64	3	Esch, C; Jimenez, JP; Peretz, C; Uno, H; O'Donnell, S	Thermal tolerances differ between diurnal and nocturnal foragers in the ant Ectatomma ruidum	Costa Rica	Central America	1	1	1	Ectatomma ruidum	Ectatomma	Ectatomminae	1	0	0
RQ71	Insectes Sociaux	2017	64	3	Lasmar, CJ; Queiroz, ACM; Rabello, AM; Feitosa, RM; Canedo, EO; Schmidt, FA; Cuissi, RG; Ribas, C	Testing the effect of pitfall-trap installation on ant sampling	Brazil	South America	1	1	0	several spp.	several spp.	several spp.
RQ72	Insectes Sociaux	2017	64	2	Dupuis, EC; Harrison, JF	Trunk trail maintenance in leafcutter ants: caste involvement and effects of obstacle type and size on path clearing in Atta cephalotes	Panama	Central America	1	1	1	Atta cephalotes	Atta	Myrmicinae	0	1	0
RQ73	Insectes Sociaux	2017	64	2	Cooling, M; Gruber, MAM; Hoffmann, BD; Sebastien, A; Lester, PJ	A metatranscriptomic survey of the invasive yellow crazy ant, Anoplolepis gracilipes, identifies several potential viral and bacterial pathogens and mutualists	Australia	Australia	0	1	0	Anoplolepis gracilipes	Anoplolepis	Formicinae
RQ74	Insectes Sociaux	2017	64	2	Schmidt, FA; Schoereder, JH; Caetano, MDN	Ant assemblage and morphological traits differ in response to soil compaction	Brazil	South America	1	1	0	several spp.	several spp.	several spp.
RQ75	Insectes Sociaux	2017	64	2	Torres, MF; Sanchez, A	Neotropical ant-plant Triplaris americana attracts Pseudomyrmex mordax ant queens during seedling stages	Colombia	South America	1	1	1	Pseudomyrmex mordax	Pseudomyrmex	Pseudomyrmecinae	1	0	0
RQ76	Insectes Sociaux	2017	64	2	Mersch, DP; La Mendola, C; Keller, L	Camponotus fellah queens are singly mated	Israel	Asia	0	1	0	Camponotus fellah	Camponotus	Formicinae
RQ77	Insectes Sociaux	2017	64	2	Tschinkel, WR	Lifespan, age, size-specific mortality and dispersion of colonies of the Florida harvester ant, Pogonomyrmex badius	USA	North America	0	0	1	Pogonomyrmex badius	Pogonomyrmex	Myrmicinae	0	0	0
RQ78	Insectes Sociaux	2017	64	2	Miler, K; Kuszewska, K	Secretions of mandibular glands are not involved in the elicitation of rescue behaviour in Formica cinerea ants	NA	NA	0	0	1	Formica cinerea	Formica	Formicinae	0	0	0
RQ79	Insectes Sociaux	2017	64	2	Motro, M; Motro, U; Cohen, D	Forced associations by young queens of the harvester ant Messor semirufus during colony founding	NA	NA	0	0	1	Messor semirufus	Messor	Myrmicinae	0	0	0
RQ8	Insectes Sociaux	2015	62	4	Romer, D; Roces, F	Available space, symbiotic fungus and colony brood influence excavation and lead to the adjustment of nest enlargement in leaf-cutting ants	lab colony	Europe	1	1	1	Acromyrmex lundii	Acromyrmex	Myrmicinae	1	0	0
RQ80	Insectes Sociaux	2017	64	2	Cuquetto-Leite, L; Dolder, H; Oliveira, PS; Santo, NBE; Lino-Neto, J; Mancini, KC	Structural and ultrastructural characterization of the spermatozoa in Pachycondyla striata and P-marginata	Brazil	South America	1	1	0	Pachycondyla striata	Pachycondyla	Ponerinae
RQ80	Insectes Sociaux	2017	64	2	Cuquetto-Leite, L; Dolder, H; Oliveira, PS; Santo, NBE; Lino-Neto, J; Mancini, KC	Structural and ultrastructural characterization of the spermatozoa in Pachycondyla striata and P-marginata	Brazil	South America	1	1	0	Pachycondyla marginata	Pachycondyla	Ponerinae
RQ81	Insectes Sociaux	2017	64	1	Farji-Brener, AG; Tadey, M	Consequences of leaf-cutting ants on plant fitness: integrating negative effects of herbivory and positive effects from soil improvement	Argentina	South America	1	1	0	Acromyrmex lobicornis	Acromyrmex	Myrmicinae
RQ82	Insectes Sociaux	2017	64	1	Winter, CM; Breed, MD	Homeward navigation in Pogonomyrmex occidentalis harvester ants	USA	North America	0	0	1	Pogonomyrmex occidentalis	Pogonomyrmex	Myrmicinae	0	0	0
RQ83	Insectes Sociaux	2017	64	1	Boonen, S; Billen, J	Caste regulation in the ant Monomorium pharaonis (L.) with emphasis on the role of queens	lab colony	NA	0	1	1	Monomorium pharaonis	Monomorium	Myrmicinae	0	0	0
RQ84	Insectes Sociaux	2017	64	1	Sorger, DM; Booth, W; Eshete, AW; Lowman, M; Moffett, MW	Outnumbered: a new dominant ant species with genetically diverse supercolonies in Ethiopia	Ethiopia	Africa	0	1	0	Lepisiota canescens	Lepisiota	Formicinae
RQ85	Insectes Sociaux	2017	64	1	Burne, AR; Ritchie, PA; Gruber, MAM; Lester, PJ	A genetic bottleneck in populations of a New Zealand endemic ant associated with density of an invasive predatory wasp	New Zealand	Australia	0	0	0	Prolasius advenus	Prolasius	Formicinae
RQ86	Insectes Sociaux	2017	64	1	Norman, VC; Pamminger, T; Hughes, WOH	The effects of disturbance threat on leaf-cutting ant colonies: a laboratory study	Panama	Central America	1	1	1	Atta colombica	Atta	Myrmicinae	1	0	0
RQ87	Insectes Sociaux	2017	64	1	Gotoh, A; Dansho, M; Dobata, S; Ikeshita, Y; Ito, F	Social structure of the polygynous ant, Crematogaster osakensis	Japan	Asia	0	1	0	Crematogaster osakensis	Crematogaster	Myrmicinae
RQ88	Insectes Sociaux	2017	64	1	Stroher, PR; Zarza, E; Tsai, WLE; McCormack, JE; Feitosa, RM; Pie, MR	The mitochondrial genome of Octostruma stenognatha and its phylogenetic implications	Brazil	South America	1	1	0	Octostruma stenognatha	Octostruma	Myrmicinae
RQ89	Insectes Sociaux	2017	64	1	Yeo, K; Delsinne, T; Konate, S; Alonso, LL; Aidara, D; Peeters, C	Diversity and distribution of ant assemblages above and below ground in a West African forest-savannah mosaic (Lamto, Cte d'Ivoire)	Ivory Coast	Africa	0	1	0	several spp.	several spp.	several spp.
RQ9	Insectes Sociaux	2015	62	4	Bujan, J; Brigic, A; Sedlar, Z; Sostaric, R	Progressive vegetation succession of fen habitats promotes the lack of habitat specialist ants	Croatia	Europe	0	0	0	several spp.	several spp.	several spp.
RQ90	Insectes Sociaux	2017	64	1	Helms, JA; Tweedy, B	Invasive fire ants contain high levels of mercury	USA	North America	0	0	0	Camponotus pennsylvanicus	Camponotus	Formicinae
RQ90	Insectes Sociaux	2017	64	1	Helms, JA; Tweedy, B	Invasive fire ants contain high levels of mercury	USA	North America	1	1	0	Crematogaster laeviuscula	Crematogaster	Myrmicinae
RQ90	Insectes Sociaux	2017	64	1	Helms, JA; Tweedy, B	Invasive fire ants contain high levels of mercury	USA	North America	1	1	0	Dorymyrmex flavus	Dorymyrmex	Dolichoderinae
RQ90	Insectes Sociaux	2017	64	1	Helms, JA; Tweedy, B	Invasive fire ants contain high levels of mercury	exotic	North America	1	1	0	Solenopsis invicta	Solenopsis	Myrmicinae
RQ91	Insectes Sociaux	2018	65	4	Palavalli-Nettimi, R; Narendra, A	Does size affect orientation using celestial cues?	Australia	Australia	0	0	1	Camponotus piliventris	Camponotus	Formicinae	0	0	0
RQ91	Insectes Sociaux	2018	65	4	Palavalli-Nettimi, R; Narendra, A	Does size affect orientation using celestial cues?	Australia	Australia	0	0	1	Iridomyrmex purpureus	Iridomyrmex	Dolichoderinae	0	0	0
RQ91	Insectes Sociaux	2018	65	4	Palavalli-Nettimi, R; Narendra, A	Does size affect orientation using celestial cues?	Australia	Australia	0	0	1	Camponotus aeneopilosus	Camponotus	Formicinae	0	0	0
RQ91	Insectes Sociaux	2018	65	4	Palavalli-Nettimi, R; Narendra, A	Does size affect orientation using celestial cues?	Australia	Australia	0	0	1	Notoncus ectatommoides	Notoncus	Formicinae	0	0	0
RQ91	Insectes Sociaux	2018	65	4	Palavalli-Nettimi, R; Narendra, A	Does size affect orientation using celestial cues?	Australia	Australia	0	0	1	Melophorus nemophilus	Melophorus	Formicinae	0	0	0
RQ91	Insectes Sociaux	2018	65	4	Palavalli-Nettimi, R; Narendra, A	Does size affect orientation using celestial cues?	Australia	Australia	0	0	1	Pheidole sp.	Pheidole	Myrmicinae	0	0	0
RQ91	Insectes Sociaux	2018	65	4	Palavalli-Nettimi, R; Narendra, A	Does size affect orientation using celestial cues?	Australia	Australia	0	0	1	Monomorium rothsteini	Monomorium	Myrmicinae	0	0	0
RQ92	Insectes Sociaux	2018	65	4	Glasier, JRN; Poore, AGB; Eldridge, DJ	Do mutualistic associations have broader host ranges than neutral or antagonistic associations? A test using myrmecophiles as model organisms	NA	NA	1	1	0	several spp.	several spp.	several spp.
RQ93	Insectes Sociaux	2018	65	4	Middleton, EJT; Reid, CR; Mann, RP; Latty, T	Social and private information influence the decision making of Australian meat ants (Iridomyrmex purpureus)	Australia	Australia	0	1	1	Iridomyrmex purpureus	Iridomyrmex	Dolichoderinae	0	0	0
RQ94	Insectes Sociaux	2018	65	4	Doering, GN; Kamath, A; Wright, CM; Pruitt, JN	Evidence for contrasting size-frequency distributions of workers patrolling vegetation vs. the ground in the polymorphic African ant Anoplolepis custodiens	South Africa	Africa	0	1	1	Anoplolepis custodiens	Anoplolepis	Formicinae	0	0	0
RQ95	Insectes Sociaux	2018	65	3	Ronque, MUV; Migliorini, GH; Oliveira, PS	Thievery in rainforest fungus-growing ants: interspecific assault on culturing material at nest entrance	Brazil	South America	1	1	1	Mycetarotes parallelus	Mycetarotes	Myrmicinae	0	1	0
RQ95	Insectes Sociaux	2018	65	3	Ronque, MUV; Migliorini, GH; Oliveira, PS	Thievery in rainforest fungus-growing ants: interspecific assault on culturing material at nest entrance	Brazil	South America	1	1	1	Mycetophylax morschi	Mycetophylax	Myrmicinae	0	1	0
RQ96	Insectes Sociaux	2018	65	3	Gray, KW; Cover, SP; Johnson, RA; Rabeling, C	The dacetine ant Strumigenys arizonica, an apparent obligate commensal of the fungus-growing ant Trachymyrmex arizonensis in southwestern North America	USA	North America	0	0	1	Strumigenys arizonica	Strumigenys	Myrmicinae	0	0	0
RQ96	Insectes Sociaux	2018	65	3	Gray, KW; Cover, SP; Johnson, RA; Rabeling, C	The dacetine ant Strumigenys arizonica, an apparent obligate commensal of the fungus-growing ant Trachymyrmex arizonensis in southwestern North America	USA	North America	0	0	1	Trachymyrmex arizonensis	Trachymyrmex	Myrmicinae	0	0	0
RQ97	Insectes Sociaux	2018	65	3	Gordon, DG; Moreau, M; Fourcassie, V; Traniello, JFA	Limited size-related variation in behavioral performance among workers of the exceptionally polymorphic ant Pheidole rhea	USA	North America	0	0	1	Pheidole rhea	Pheidole	Myrmicinae	0	0	0
RQ98	Insectes Sociaux	2018	65	3	Prather, RM; Kozmary, K; Powell, S	Combat, co-existence, and resource partitioning in acorn-dwelling Temnothorax ants	USA	North America	0	0	1	Temnothorax longispinosus	Temnothorax	Myrmicinae	0	0	0
RQ98	Insectes Sociaux	2018	65	3	Prather, RM; Kozmary, K; Powell, S	Combat, co-existence, and resource partitioning in acorn-dwelling Temnothorax ants	USA	North America	0	0	1	Temnothorax curvispinosus	Temnothorax	Myrmicinae	0	0	0
RQ99	Insectes Sociaux	2018	65	3	Valles, SM; Strong, CA; Callcott, AMA	Multiplexed lateral flow immunoassay to discriminate Solenopsis invicta, Solenopsis richteri, and Solenopsis invicta x richteri hybrids	NA	NA	1	1	0	Solenopsis invicta	Solenopsis	Myrmicinae
RQ99	Insectes Sociaux	2018	65	3	Valles, SM; Strong, CA; Callcott, AMA	Multiplexed lateral flow immunoassay to discriminate Solenopsis invicta, Solenopsis richteri, and Solenopsis invicta x richteri hybrids	NA	NA	1	1	0	Solenopsis richteri	Solenopsis	Myrmicinae
SAV01	Behavioral Ecology and Sociobiology	2018	72	10	Josens, Roxana; Agustina Lopez, M.; Jofre, Nelida; Giurfa, Martin	Individual size as determinant of sugar responsiveness in ants	Argentina	South America	1	1	1	Camponotus mus	Camponotus	Formicinae	1	1	0
SAV02	Behavioral Ecology and Sociobiology	2018	72	7	Camarota, Flavio; Vasconcelos, Heraldo L.; Koch, Elmo B. A.; Powell, Scott	Discovery and defense define the social foraging strategy of Neotropical arboreal ants	Brazil	South America	1	1	1	Azteca sp.	Azteca	Dolichoderinae	0	1	0
SAV02	Behavioral Ecology and Sociobiology	2018	72	7	Camarota, Flavio; Vasconcelos, Heraldo L.; Koch, Elmo B. A.; Powell, Scott	Discovery and defense define the social foraging strategy of Neotropical arboreal ants	Brazil	South America	1	1	1	Brachymyrmex sp.	Brachymyrmex	Formicinae	0	1	0
SAV02	Behavioral Ecology and Sociobiology	2018	72	7	Camarota, Flavio; Vasconcelos, Heraldo L.; Koch, Elmo B. A.; Powell, Scott	Discovery and defense define the social foraging strategy of Neotropical arboreal ants	Brazil	South America	1	1	1	Camponotus arboreus	Camponotus	Formicinae	0	1	0
SAV02	Behavioral Ecology and Sociobiology	2018	72	7	Camarota, Flavio; Vasconcelos, Heraldo L.; Koch, Elmo B. A.; Powell, Scott	Discovery and defense define the social foraging strategy of Neotropical arboreal ants	Brazil	South America	1	1	1	Camponotus atriceps	Camponotus	Formicinae	0	1	0
SAV02	Behavioral Ecology and Sociobiology	2018	72	7	Camarota, Flavio; Vasconcelos, Heraldo L.; Koch, Elmo B. A.; Powell, Scott	Discovery and defense define the social foraging strategy of Neotropical arboreal ants	Brazil	South America	1	1	1	Camponotus blandus	Camponotus	Formicinae	0	1	0
SAV02	Behavioral Ecology and Sociobiology	2018	72	7	Camarota, Flavio; Vasconcelos, Heraldo L.; Koch, Elmo B. A.; Powell, Scott	Discovery and defense define the social foraging strategy of Neotropical arboreal ants	Brazil	South America	1	1	1	Camponotus bonariensis	Camponotus	Formicinae	0	1	0
SAV02	Behavioral Ecology and Sociobiology	2018	72	7	Camarota, Flavio; Vasconcelos, Heraldo L.; Koch, Elmo B. A.; Powell, Scott	Discovery and defense define the social foraging strategy of Neotropical arboreal ants	Brazil	South America	1	1	1	Camponotus melanoticus	Camponotus	Formicinae	0	1	0
SAV02	Behavioral Ecology and Sociobiology	2018	72	7	Camarota, Flavio; Vasconcelos, Heraldo L.; Koch, Elmo B. A.; Powell, Scott	Discovery and defense define the social foraging strategy of Neotropical arboreal ants	Brazil	South America	1	1	1	Camponotus rufipes	Camponotus	Formicinae	0	1	0
SAV02	Behavioral Ecology and Sociobiology	2018	72	7	Camarota, Flavio; Vasconcelos, Heraldo L.; Koch, Elmo B. A.; Powell, Scott	Discovery and defense define the social foraging strategy of Neotropical arboreal ants	Brazil	South America	1	1	1	Camponotus senex	Camponotus	Formicinae	0	1	0
SAV02	Behavioral Ecology and Sociobiology	2018	72	7	Camarota, Flavio; Vasconcelos, Heraldo L.; Koch, Elmo B. A.; Powell, Scott	Discovery and defense define the social foraging strategy of Neotropical arboreal ants	Brazil	South America	1	1	1	Camponotus sericeiventris	Camponotus	Formicinae	0	1	0
SAV02	Behavioral Ecology and Sociobiology	2018	72	7	Camarota, Flavio; Vasconcelos, Heraldo L.; Koch, Elmo B. A.; Powell, Scott	Discovery and defense define the social foraging strategy of Neotropical arboreal ants	Brazil	South America	1	1	1	Camponotus sp.	Camponotus	Formicinae	0	1	0
SAV02	Behavioral Ecology and Sociobiology	2018	72	7	Camarota, Flavio; Vasconcelos, Heraldo L.; Koch, Elmo B. A.; Powell, Scott	Discovery and defense define the social foraging strategy of Neotropical arboreal ants	Brazil	South America	1	1	1	Cephalotes atratus	Cephalotes	Myrmicinae	0	1	0
SAV02	Behavioral Ecology and Sociobiology	2018	72	7	Camarota, Flavio; Vasconcelos, Heraldo L.; Koch, Elmo B. A.; Powell, Scott	Discovery and defense define the social foraging strategy of Neotropical arboreal ants	Brazil	South America	1	1	1	Cephalotes clypeatus	Cephalotes	Myrmicinae	0	1	0
SAV02	Behavioral Ecology and Sociobiology	2018	72	7	Camarota, Flavio; Vasconcelos, Heraldo L.; Koch, Elmo B. A.; Powell, Scott	Discovery and defense define the social foraging strategy of Neotropical arboreal ants	Brazil	South America	1	1	1	Cephalotes grandinosus	Cephalotes	Myrmicinae	0	1	0
SAV02	Behavioral Ecology and Sociobiology	2018	72	7	Camarota, Flavio; Vasconcelos, Heraldo L.; Koch, Elmo B. A.; Powell, Scott	Discovery and defense define the social foraging strategy of Neotropical arboreal ants	Brazil	South America	1	1	1	Cephalotes persimilis	Cephalotes	Myrmicinae	0	1	0
SAV02	Behavioral Ecology and Sociobiology	2018	72	7	Camarota, Flavio; Vasconcelos, Heraldo L.; Koch, Elmo B. A.; Powell, Scott	Discovery and defense define the social foraging strategy of Neotropical arboreal ants	Brazil	South America	1	1	1	Cephalotes pusillus	Cephalotes	Myrmicinae	0	1	0
SAV02	Behavioral Ecology and Sociobiology	2018	72	7	Camarota, Flavio; Vasconcelos, Heraldo L.; Koch, Elmo B. A.; Powell, Scott	Discovery and defense define the social foraging strategy of Neotropical arboreal ants	Brazil	South America	1	1	1	Crematogaster ampla	Crematogaster	Myrmicinae	0	1	0
SAV02	Behavioral Ecology and Sociobiology	2018	72	7	Camarota, Flavio; Vasconcelos, Heraldo L.; Koch, Elmo B. A.; Powell, Scott	Discovery and defense define the social foraging strategy of Neotropical arboreal ants	Brazil	South America	1	1	1	Crematogaster sp.	Crematogaster	Myrmicinae	0	1	0
SAV02	Behavioral Ecology and Sociobiology	2018	72	7	Camarota, Flavio; Vasconcelos, Heraldo L.; Koch, Elmo B. A.; Powell, Scott	Discovery and defense define the social foraging strategy of Neotropical arboreal ants	Brazil	South America	1	1	1	Dorymyrmex sp.	Dorymyrmex	Dolichoderinae	0	1	0
SAV02	Behavioral Ecology and Sociobiology	2018	72	7	Camarota, Flavio; Vasconcelos, Heraldo L.; Koch, Elmo B. A.; Powell, Scott	Discovery and defense define the social foraging strategy of Neotropical arboreal ants	Brazil	South America	1	1	1	Ectatomma tuberculatum	Ectatomma	Ectatomminae	0	1	0
SAV02	Behavioral Ecology and Sociobiology	2018	72	7	Camarota, Flavio; Vasconcelos, Heraldo L.; Koch, Elmo B. A.; Powell, Scott	Discovery and defense define the social foraging strategy of Neotropical arboreal ants	Brazil	South America	1	1	1	Neoponera villosa	Neoponera	Ponerinae	0	1	0
SAV02	Behavioral Ecology and Sociobiology	2018	72	7	Camarota, Flavio; Vasconcelos, Heraldo L.; Koch, Elmo B. A.; Powell, Scott	Discovery and defense define the social foraging strategy of Neotropical arboreal ants	Brazil	South America	1	1	1	Nesomyrmex sp.	Nesomyrmex	Myrmicinae	0	1	0
SAV02	Behavioral Ecology and Sociobiology	2018	72	7	Camarota, Flavio; Vasconcelos, Heraldo L.; Koch, Elmo B. A.; Powell, Scott	Discovery and defense define the social foraging strategy of Neotropical arboreal ants	Brazil	South America	1	1	1	Pseudomyrmex gracilis	Pseudomyrmex	Pseudomyrmecinae	0	1	0
SAV02	Behavioral Ecology and Sociobiology	2018	72	7	Camarota, Flavio; Vasconcelos, Heraldo L.; Koch, Elmo B. A.; Powell, Scott	Discovery and defense define the social foraging strategy of Neotropical arboreal ants	Brazil	South America	1	1	1	Pseudomyrmex oculatus	Pseudomyrmex	Pseudomyrmecinae	0	1	0
SAV02	Behavioral Ecology and Sociobiology	2018	72	7	Camarota, Flavio; Vasconcelos, Heraldo L.; Koch, Elmo B. A.; Powell, Scott	Discovery and defense define the social foraging strategy of Neotropical arboreal ants	Brazil	South America	1	1	1	Pseudomyrmex sericeus	Pseudomyrmex	Pseudomyrmecinae	0	1	0
SAV02	Behavioral Ecology and Sociobiology	2018	72	7	Camarota, Flavio; Vasconcelos, Heraldo L.; Koch, Elmo B. A.; Powell, Scott	Discovery and defense define the social foraging strategy of Neotropical arboreal ants	Brazil	South America	1	1	1	Pseudomyrmex simplex	Pseudomyrmex	Pseudomyrmecinae	0	1	0
SAV02	Behavioral Ecology and Sociobiology	2018	72	7	Camarota, Flavio; Vasconcelos, Heraldo L.; Koch, Elmo B. A.; Powell, Scott	Discovery and defense define the social foraging strategy of Neotropical arboreal ants	Brazil	South America	1	1	1	Pseudomyrmex unicolor	Pseudomyrmex	Pseudomyrmecinae	0	1	0
SAV02	Behavioral Ecology and Sociobiology	2018	72	7	Camarota, Flavio; Vasconcelos, Heraldo L.; Koch, Elmo B. A.; Powell, Scott	Discovery and defense define the social foraging strategy of Neotropical arboreal ants	Brazil	South America	1	1	1	Solenopsis sp.	Solenopsis	Myrmicinae	0	1	0
SAV02	Behavioral Ecology and Sociobiology	2018	72	7	Camarota, Flavio; Vasconcelos, Heraldo L.; Koch, Elmo B. A.; Powell, Scott	Discovery and defense define the social foraging strategy of Neotropical arboreal ants	Brazil	South America	1	1	1	Tapinoma sp.	Tapinoma	Dolichoderinae	0	1	0
SAV02	Behavioral Ecology and Sociobiology	2018	72	7	Camarota, Flavio; Vasconcelos, Heraldo L.; Koch, Elmo B. A.; Powell, Scott	Discovery and defense define the social foraging strategy of Neotropical arboreal ants	Brazil	South America	1	1	1	Wasmannia lutzi	Wasmannia	Myrmicinae	0	1	0
SAV03	Behavioral Ecology and Sociobiology	2018	72	10	Kelemen, Evan; Dornhaus, Anna	Small differences in learning speed for different food qualities can drive efficient collective foraging in ant colonies	Germany	Europe	0	0	1	Lasius niger	Lasius	Formicinae	0	0	0
SAV04	Behavioral Ecology and Sociobiology	2018	72	7	Ferdous, Mst Jannatul; Reynolds, Andy M.; Cheng, Ken	Distinguishing between apparent and actual randomness: a preliminary examination with Australian ants	Australia	Australia	0	1	1	Myrmecia midas	Myrmecia	Myrmicinae	0	0	0
SAV05	Behavioral Ecology and Sociobiology	2018	72	3	Glaser, Simone M.; Grueter, Christoph	Ants (Temnothorax nylanderi) adjust tandem running when food source distance exposes them to greater risks	Germany	Europe	0	0	1	Temnothorax nylanderi	Temnothorax	Myrmicinae	0	0	0
SAV06	Behavioral Ecology and Sociobiology	2018	72	3	Warner, Michael R.; Lipponen, Jessica; Linksvayer, Timothy A.	Pharaoh ant colonies dynamically regulate reproductive allocation based on colony demography	lab colony	NA	0	1	1	Monomorium pharaonis	Monomorium	Myrmicinae	0	0	0
SAV07	Behavioral Ecology and Sociobiology	2018	72	1	Leclerc, Jean-Baptiste; Detrain, Claire	Impact of colony size on survival and sanitary strategies in fungus-infected ant colonies	Belgium	Europe	0	0	1	Myrmica rubra	Myrmica	Myrmicinae	0	0	0
SAV08	Behavioral Ecology and Sociobiology	2017	71	2	Amador-Vargas, S; Mueller, UG	Ability to reorient is weakly correlated with central-place versus non-central-place foraging in acacia ants	Costa Rica	Central America	1	1	1	Pseudomyrmex spinicola	Pseudomyrmex	Pseudomyrmecinae	0	1	0
SAV08	Behavioral Ecology and Sociobiology	2017	71	2	Amador-Vargas, S; Mueller, UG	Ability to reorient is weakly correlated with central-place versus non-central-place foraging in acacia ants	Costa Rica	Central America	1	1	1	Pseudomyrmex flavicornis	Pseudomyrmex	Pseudomyrmecinae	0	1	0
SAV08	Behavioral Ecology and Sociobiology	2017	71	2	Amador-Vargas, S; Mueller, UG	Ability to reorient is weakly correlated with central-place versus non-central-place foraging in acacia ants	Costa Rica	Central America	1	1	1	Pseudomyrmex nigrocinctus	Pseudomyrmex	Pseudomyrmecinae	0	1	0
SAV08	Behavioral Ecology and Sociobiology	2017	71	2	Amador-Vargas, S; Mueller, UG	Ability to reorient is weakly correlated with central-place versus non-central-place foraging in acacia ants	Costa Rica	Central America	1	1	1	Pseudomyrmex nigropilosus	Pseudomyrmex	Pseudomyrmecinae	0	1	0
SAV08	Behavioral Ecology and Sociobiology	2017	71	2	Amador-Vargas, S; Mueller, UG	Ability to reorient is weakly correlated with central-place versus non-central-place foraging in acacia ants	Costa Rica	Central America	1	1	1	Pseudomyrmex gracilis	Pseudomyrmex	Pseudomyrmecinae	0	1	0
SAV09	Behavioral Ecology and Sociobiology	2017	71	1	Bochynek, T; Meyer, B; Burd, M	Energetics of trail clearing in the leaf-cutter ant Atta	Panama	Central America	1	1	1	Atta colombica	Atta	Myrmicinae	0	1	1
SAV09	Behavioral Ecology and Sociobiology	2017	71	1	Bochynek, T; Meyer, B; Burd, M	Energetics of trail clearing in the leaf-cutter ant Atta	Panama	Central America	1	1	1	Atta cephalotes	Atta	Myrmicinae	0	1	1
SAV10	Behavioral Ecology and Sociobiology	2017	71	11	Gordon, Darcy G.; Ilies, Iulian; Traniello, James F. A.	Behavior, brain, and morphology in a complex insect society: trait integration and social evolution in the exceptionally polymorphic ant Pheidole rhea	USA	North America	0	0	1	Pheidole rhea	Pheidole	Myrmicinae	0	0	0
SAV100	Proceedings of the Royal Society B-Biological Sciences	2015	282	1809	Czaczkes, TJ; Czaczkes, B; Iglhaut, C; Heinze, J	Composite collective decision-making	Germany	Europe	0	0	1	Lasius niger	Lasius	Formicinae	0	0	0
SAV101	Proceedings of the Royal Society B-Biological Sciences	2015	282	1808	Ogawa, Y; Falkowski, M; Narendra, A; Zeil, J; Hemmi, JM	Three spectrally distinct photoreceptors in diurnal and nocturnal Australian ants	Australia	Australia	0	0	0	Myrmecia vindex	Myrmecia	Myrmicinae
SAV101	Proceedings of the Royal Society B-Biological Sciences	2015	282	1808	Ogawa, Y; Falkowski, M; Narendra, A; Zeil, J; Hemmi, JM	Three spectrally distinct photoreceptors in diurnal and nocturnal Australian ants	Australia	Australia	0	0	0	Myrmecia croslandi	Myrmecia	Myrmicinae
SAV102	Proceedings of the Royal Society B-Biological Sciences	2015	282	1808	Gibb, H; Sanders, NJ; Dunn, RR; Watson, S; Photakis, M; Abril, S; Andersen, AN; Angulo, E; Armbrecht, I; Arnan, X; Baccaro, FB; Bishop, TR; Boulay, R; Castracani, C; Del Toro, I; Delsinne, T; Diaz, M; Donoso, DA; Enriquez, ML; Fayle, TM; Feener, DH; Fitzpatrick, MC; Gomez, C; Grasso, DA; Groc, S; Heterick, B; Hoffmann, BD; Lach, L; Lattke, J; Leponce, M; Lessard, JP; Longino, J; Lucky, A; Majer, …	Climate mediates the effects of disturbance on ant assemblage structure	global	global	1	1	0	several spp.	several spp.	several spp.
SAV103	Proceedings of the Royal Society B-Biological Sciences	2015	282	1807	Fernandez-Marin, H; Nash, DR; Higginbotham, S; Estrada, C; van Zweden, JS; d'Ettorre, P; Wcislo, WT; Boomsma, JJ	Functional role of phenylacetic acid from metapleural gland secretions in controlling fungal pathogens in evolutionarily derived leaf-cutting ants	Panama	Central America	1	1	1	Atta cephalotes	Atta	Myrmicinae	1	0	0
SAV104	Proceedings of the Royal Society B-Biological Sciences	2015	282	1806	Esponda, F; Gordon, DM	Distributed nestmate recognition in ants	NA	NA	NA	NA	1	NA	NA	NA	0	0	1
SAV105	Proceedings of the Royal Society B-Biological Sciences	2015	282	1806	Penick, CA; Savage, AM; Dunn, RR	Stable isotopes reveal links between human food inputs and urban ant diets	USA	North America	0	0	1	Tetramorium sp.	Tetramorium	Myrmicinae	0	0	0
SAV106	Proceedings of the Royal Society B-Biological Sciences	2015	282	1801	Amador-Vargas, S; Gronenberg, W; Wcislo, WT; Mueller, U	Specialization and group size: brain and behavioural correlates of colony size in ants lacking morphological castes	Panama	Central America	1	1	1	Pseudomyrmex spinicola	Pseudomyrmex	Pseudomyrmecinae	0	1	0
SAV108	Proceedings of the Royal Society B-Biological Sciences	2015	282	1799	Konrad, M; Grasse, AV; Tragust, S; Cremer, S	Anti-pathogen protection versus survival costs mediated by an ectosymbiont in an ant host	exotic	Europe	0	0	1	Lasius neglectus	Lasius	Formicinae	0	0	0
SAV109	Proceedings of the Royal Society B-Biological Sciences	2015	282	1798	Economo, EP; Klimov, P; Sarnat, EM; Guenard, B; Weiser, MD; Lecroq, B; Knowles, LL	Global phylogenetic structure of the hyperdiverse ant genus Pheidole reveals the repeated evolution of macroecological patterns	global	global	1	1	0	Pheidole sp.	Pheidole	Myrmicinae
SAV11	Behavioral Ecology and Sociobiology	2017	71	10	Bordoni, Adele; Miroddi, Mattia Aaron; Dapporto, Leonardo; Turillazzi, Stefano	Long-term assessment reveals the hidden and hiding effects of experimental stress on ant colonies	Italy	Europe	0	0	1	Crematogaster scutellaris	Crematogaster	Myrmicinae	0	0	0
SAV110	Revista de Biologia Tropical	2019	67	6	Ramirez-Barajas, PJ; Santos-Chable, BE; Casanova-Lugo, F; Lara-Perez, LA; Tucuch-Haas, JI; Escobedo-Cabrera, A; Villanueva-Lopez, G; Diaz-Echeverria, VF	Macro-invertebrate diversity in silvopastoral systems of Southern Quintana Roo, Mexico	Mexico	North America	1	1	0	several spp.	several spp.	several spp.
SAV111	Revista de Biologia Tropical	2019	67	6	Diaz, AL; Cruz, RES	Genetic characterization of Atta cephalotes ant (Hymenoptera: Formicidae) in Gorgona Island, Colombia	Colombia	South America	1	1	0	Atta cephalotes	Atta	Myrmicinae
SAV112	Revista de Biologia Tropical	2019	67	4	Triana, SP; Rousseau, GX; Gutierrez, JAM; da Piedade, AR; Braun, H	Does Formicidae reflect the impact of riparian forest degradation in the Eastern Amazon?	Brazil	South America	1	1	0	several spp.	several spp.	several spp.
SAV113	Revista de Biologia Tropical	2019	67	4	Bustamante, S; Amarillo-Suarez, A	Foraging plasticity of Atta cephalotes (Hymenoptera: Formicidae) in response to temperature differences between forest and pasture	Colombia	South America	1	1	1	Atta cephalotes	Atta	Myrmicinae	1	0	0
SAV114	Revista de Biologia Tropical	2019	67	4	Londono, MU; Romero-Tabarez, M; Ortiz-Reyes, A	Bacterial extracts for the control of Atta cephalotes (Hymenoptera: Formicidae) and its symbiotic fungus Leucoagaricus gongylophorus (Agaricales: Agaricaceae)	Colombia	South America	1	1	0	Atta cephalotes	Atta	Myrmicinae
SAV115	Revista de Biologia Tropical	2019	67	1	Daza, DSC; Andrade, HJ	Mitigation - adaptation synergies of climate change of coffee (Coffea arabica) production systems in Tolima, Colombia	Colombia	South America	1	1	0	several spp.	several spp.	several spp.
SAV116	Revista de Biologia Tropical	2018	66	4	Garcia-Cardenas, R; Montoya-Lerma, J; Armbrecht, I	Ant diversity under three coverages in a Neotropical coffee landscape	Colombia	South America	1	1	0	several spp.	several spp.	several spp.
SAV117	Revista de Biologia Tropical	2018	66	1	Arenas-Clavijo, A; Armbrecht, I	Guilds and diversity of ants in three land uses from a coffee landscape at Cauca-Colombia	Colombia	South America	1	1	0	several spp.	several spp.	several spp.
SAV118	Revista de Biologia Tropical	2018	66	1	Morera, J; Mora-Pineda, G; Esquivel, A; Hanson, P; Pinto-Tomas, AA	Detection, ultrastructure and phylogeny of Sclerorhabditis neotropicalis (Nematoda: Rhabditidae) nematodes associated with the Azteca ant-Cecropia tree symbiosis	Costa Rica	Central America	1	1	1	Azteca sp.	Azteca	Dolichoderinae	1	0	0
SAV119	Revista de Biologia Tropical	2017	65	2	Cochet, RB; Leon, AO; Ortiz-Reyes, A	Behavioral patterns of parasitoid phorids (Diptera: Phoridae) of Atta colombica (Hymenoptera: Formicidae)	Colombia	South America	1	1	1	Atta colombica	Atta	Myrmicinae	0	1	0
SAV12	Behavioral Ecology and Sociobiology	2017	71	8	Kwapich, Christina L.; Gadau, Juergen; Hoelldobler, Bert	The ecological and genetic basis of annual worker production in the desert seed harvesting ant, Veromessor pergandei	USA	North America	0	0	1	Veromessor pergandei	Veromessor	Myrmicinae	0	0	0
SAV120	Revista de Biologia Tropical	2017	65	2	Gutierrez-Rapalino, BP; Dominguez-Haydar, Y	Contribution of Pheidole fallax and Ectatomma ruidum (Hymenoptera: Formicidae) to the dispersion and germination of seeds in rehabilitated areas of the Cerrejon coal mine, Colombia	Colombia	South America	1	1	1	Ectatomma ruidum	Ectatomma	Ectatomminae	0	1	0
SAV120	Revista de Biologia Tropical	2017	65	2	Gutierrez-Rapalino, BP; Dominguez-Haydar, Y	Contribution of Pheidole fallax and Ectatomma ruidum (Hymenoptera: Formicidae) to the dispersion and germination of seeds in rehabilitated areas of the Cerrejon coal mine, Colombia	Colombia	South America	1	1	1	Pheidole fallax	Pheidole	Myrmicinae	0	1	0
SAV121	Revista de Biologia Tropical	2017	65	1	Gutierrez, JAM; Rousseau, GX; Andrade-Silva, J; Delabie, JHC	Ants' higher taxa as surrogates of species richness in a chronosequence of fallows, old-grown forests and agroforestry systems in the Eastern Amazon, Brazil	Brazil	South America	1	1	0	several spp.	several spp.	several spp.
SAV122	Revista de Biologia Tropical	2016	64	2	Guzman-Mendoza, R; Castano-Meneses, G; Nunez-Palenius, HG	The diversity of ant communities (Hymenoptera: Formicidae) and their connections with other arthropods from three temperate forests of Central Mexico	Mexico	North America	1	1	0	several spp.	several spp.	several spp.
SAV123	Revista de Biologia Tropical	2016	64	1	Canedo, ED; Cuissi, RG; Curi, NHD; Demetrio, GR; Lasmar, CJ; Malves, K; Ribas, CR	Can anthropic fires affect epigaeic and hypogaeic Cerrado ant (Hymenoptera: Formicidae) communities in the same way?	Brazil	South America	1	1	0	several spp.	several spp.	several spp.
SAV124	Scientific Reports	2019	9	1	Buczkowski, Grzegorz; Wossler, Theresa C.	Controlling invasive Argentine ants, Linepithema humile, in conservation areas using horizontal insecticide transfer	exotic	North America	1	1	0	Linepithema humile	Linepithema	Dolichoderinae
SAV125	Scientific Reports	2019	9	1	Micolino, Ricardo; Cristiano, Maykon Passos; Travenzoli, Natalia Martins; Lopes, Denilce Meneses; Lemes Cardoso, Danon C.	Chromosomal dynamics in space and time: evolutionary history of Mycetophylax ants across past climatic changes in the Brazilian Atlantic coast	Brazil	South America	1	1	0	several spp.	Mycetophylax	Myrmicinae
SAV126	Scientific Reports	2019	9		Lin, Yueh-Hsien; Liao, Yi-Chang; Yang, Chin-Cheng Scotty; Billen, Johan; Yang, Man-Miao; Hsu, Yu-Feng	Vibrational communication between a myrmecophilous butterfly Spindasis lohita (Lepidoptera: Lycaenidae) and its host ant Crematogaster rogenhoferi (Hymenoptera: Formicidae)	Taiwan	Asia	0	1	1	Crematogaster rogenhoferi	Crematogaster	Myrmicinae	0	0	0
SAV127	Scientific Reports	2019	9		Planckaert, Joffrey; Nicolis, Stamatios C.; Deneubourg, Jean-Louis; Sueur, Cedric; Bles, Olivier	A spatiotemporal analysis of the food dissemination process and the trophallactic network in the ant Lasius niger	Belgium	Europe	0	0	1	Lasius niger	Lasius	Formicinae	0	0	0
SAV128	Scientific Reports	2019	9		Diez-Mendez, Alexandra; Garcia-Fraile, Paula; Solano, Francisco; Rivas, Raul	The ant Lasius niger is a new source of bacterial enzymes with biotechnological potential for bleaching dye	NA	NA	0	0	0	Lasius niger	Lasius	Formicinae
SAV129	Scientific Reports	2019	9	1	Imirzian, Natalie; Zhang, Yizhe; Kurze, Christoph; Loreto, Raquel G.; Chen, Danny Z.; Hughes, David P.	Automated tracking and analysis of ant trajectories shows variation in forager exploration	Brazil	South America	1	1	1	Camponotus rufipes	Camponotus	Formicinae	0	1	0
SAV13	Behavioral Ecology and Sociobiology	2017	71	6	Colin, T.; Doums, C.; Peronnet, R.; Molet, M.	Decreasing worker size diversity does not affect colony performance during laboratory challenges in the ant Temnothorax nylanderi	France	Europe	0	0	1	Temnothorax nylanderi	Temnothorax	Myrmicinae	0	0	0
SAV130	Scientific Reports	2019	9		Xu, Chong; Su, Jia; Qu, Xiaobin; Zhou, Aiming	Ant-mealybug mutualism modulates the performance of co-occurring herbivores	China	Asia	0	0	1	Tapinoma melanocephalum	Tapinoma	Dolichoderinae	0	0	0
SAV131	Scientific Reports	2019	9		Sharaf, Mostafa R.; Aldawood, Abdulrahman S.; Economo, Evan P.; Wachkoo, Aijaz Ahmad; Garcia, Francisco Hita	Taxonomy of Arabian Temnothorax Mayr (Formicidae: Myrmicinae) with description of a new species enhanced by x-ray microtomography	Saudi Arabia	Asia	0	1	0	several spp.	Temnothorax	Myrmicinae
SAV132	Scientific Reports	2019	9	1	Abril, Silvia; Gomez, Crisanto	Factors triggering queen executions in the Argentine ant	exotic	NA	1	1	1	Linepithema humile	Linepithema	Dolichoderinae	1	1	0
SAV133	Scientific Reports	2019	9		Brodetzki, Tali Reiner; Inbar, Shani; Cohen, Pnina; Aron, Serge; Privman, Eyal; Hefetz, Abraham	The Interplay between Incipient Species and Social Polymorphism in the Desert Ant Cataglyphis	Israel	Asia	0	0	1	Cataglyphis niger	Cataglyphis	Formicinae	0	0	0
SAV133	Scientific Reports	2019	9		Brodetzki, Tali Reiner; Inbar, Shani; Cohen, Pnina; Aron, Serge; Privman, Eyal; Hefetz, Abraham	The Interplay between Incipient Species and Social Polymorphism in the Desert Ant Cataglyphis	Israel	Asia	0	0	1	Cataglyphis savignyi	Cataglyphis	Formicinae	0	0	0
SAV133	Scientific Reports	2019	9		Brodetzki, Tali Reiner; Inbar, Shani; Cohen, Pnina; Aron, Serge; Privman, Eyal; Hefetz, Abraham	The Interplay between Incipient Species and Social Polymorphism in the Desert Ant Cataglyphis	Israel	Asia	0	0	1	Cataglyphis drusus	Cataglyphis	Formicinae	0	0	0
SAV134	Scientific Reports	2019	9	1	Keith, Jonathan M.; Spring, Daniel; Kompas, Tom	Delimiting a species' geographic range using posterior sampling and computational geometry	NA	NA	1	1	0	Solenopsis invicta	Solenopsis	Myrmicinae
SAV135	Scientific Reports	2019	9		Yamanaka, Osamu; Shiraishi, Masashi; Awazu, Akinori; Nishimori, Hiraku	Verification of mathematical models of response threshold through statistical characterisation of the foraging activity in ant societies	Japan	Asia	0	0	1	Camponotus japonicus	Camponotus	Formicinae	1	0	0
SAV136	Scientific Reports	2019	9	1	Perez-Lachaud, Gabriela; Klompen, Hans; Poteaux, Chantal; Santamaria, Carlos; Armbrecht, Inge; Beugnon, Guy; Lachaud, Jean-Paul	Context dependent life-history shift in Macrodinychus sellnicki mites attacking a native ant host in Colombia	Colombia	South America	1	1	0	Ectatomma sp.	Ectatomma	Ectatomminae
SAV137	Scientific Reports	2019	9		Di Salvo, Marco; Calcagnile, Matteo; Tala, Adelfia; Tredici, Salvatore Maurizio; Maffei, Massimo E.; Schonrogge, Karsten; Barbero, Francesca; Alifano, Pietro	The Microbiome of the Maculinea-Myrmica Host-Parasite Interaction	Italy	Europe	0	0	0	Myrmica scabrinodis	Myrmica	Myrmicinae
SAV138	Scientific Reports	2019	9	1	Kesaniemi, Jenni; Koskimaki, Janne J.; Jurvansuu, Jaana	Corpse management of the invasive Argentine ant inhibits growth of pathogenic fungi	exotic	NA	1	1	1	Linepithema humile	Linepithema	Dolichoderinae	1	0	0
SAV139	Scientific Reports	2019	9		Negroni, Matteo Antoine; Foitzik, Susanne; Feldmeyer, Barbara	Long-lived Temnothorax ant queens switch from investment in immunity to antioxidant production with age	USA	North America	0	0	0	Temnothorax rugatulus	Temnothorax	Myrmicinae
SAV14	Behavioral Ecology and Sociobiology	2017	71	3	Parmentier, Thomas; Yeo, Kolo; Dekoninck, Wouter; Wenseleers, Tom	An apparent mutualism between Afrotropical ant species sharing the same nest	Ivory Coast	Africa	0	1	1	Strumigenys maynei	Strumigenys	Myrmicinae	0	0	0
SAV14	Behavioral Ecology and Sociobiology	2017	71	3	Parmentier, Thomas; Yeo, Kolo; Dekoninck, Wouter; Wenseleers, Tom	An apparent mutualism between Afrotropical ant species sharing the same nest	Ivory Coast	Africa	0	1	1	Platythyrea conradti	Platythyrea	Ponerinae	0	0	0
SAV140	Scientific Reports	2019	9		Krapf, Patrick; Hochenegger, Nadine; Arthofer, Wolfgang; Schlick-Steiner, Birgit C.; Steiner, Florian M.	Comparing ant behaviour indices for fine-scale analyses	Austria	Europe	0	0	1	Tetramorium alpestre	Tetramorium	Myrmicinae	0	0	0
SAV140	Scientific Reports	2019	9		Krapf, Patrick; Hochenegger, Nadine; Arthofer, Wolfgang; Schlick-Steiner, Birgit C.; Steiner, Florian M.	Comparing ant behaviour indices for fine-scale analyses	Italy	Europe	0	0	1	Tetramorium alpestre	Tetramorium	Myrmicinae	0	0	0
SAV141	Scientific Reports	2019	9		Kubota, Hiroshi; Yoshimura, Jin; Niitsu, Shuhei; Shimizu, Akira	Morphology of the tentorium in the ant genus Lasius Fabricius (Hymenoptera: Formicidae)	England	Europe	0	0	0	several spp.	Lasius	Formicinae
SAV141	Scientific Reports	2019	9		Kubota, Hiroshi; Yoshimura, Jin; Niitsu, Shuhei; Shimizu, Akira	Morphology of the tentorium in the ant genus Lasius Fabricius (Hymenoptera: Formicidae)	Japan	Asia	0	0	0	several spp.	Lasius	Formicinae
SAV142	Scientific Reports	2019	9		Yahay, Tal; Privman, Eyal	A comparative analysis of methods for de novo assembly of hymenopteran genomes using either haploid or diploid samples	Israel	Asia	0	1	0	Cataglyphis niger	Cataglyphis	Formicinae
SAV143	Scientific Reports	2019	9		Zinger, Eyal; Gueijman, Ariel; Obolski, Uri; Ram, Yoav; Ruby, Eliya; Binder, Mor; Yechieli, Nivi; Ohad, Nir; Hadany, Lilach	Less fit Lamium amplexicaule plants produce more dispersible seeds	Israel	Asia	0	1	1	Messor ebeninus	Messor	Myrmicinae	0	0	0
SAV144	Scientific Reports	2019	9	1	Lester, Philip J.; Buick, Kaitlin H.; Baty, James W.; Felden, Antoine; Haywood, John	Different bacterial and viral pathogens trigger distinct immune responses in a globally invasive ant	exotic	Australia	1	1	0	Linepithema humile	Linepithema	Dolichoderinae
SAV145	Scientific Reports	2019	9		Friedman, Daniel A.; Greene, Michael J.; Gordon, Deborah M.	The physiology of forager hydration and variation among harvester ant (Pogonomyrmex barbatus) colonies in collective foraging behavior	USA	North America	0	0	1	Pogonomyrmex barbatus	Pogonomyrmex	Myrmicinae	0	0	0
SAV146	Scientific Reports	2019	9	1	Lenancker, Pauline; Hoffmann, Benjamin D.; Tay, Wee Tek; Lach, Lori	Strategies of the invasive tropical fire ant (Solenopsis geminata) to minimize inbreeding costs	exotic	Australia	1	1	1	Solenopsis geminata	Solenopsis	Myrmicinae	1	0	0
SAV147	Scientific Reports	2019	9	1	Qin, Wenquan; Lin, Shucong; Chen, Xuan; Chen, Jian; Wang, Lei; Xiong, Hongpeng; Xie, Qinxi; Sun, Zhaohui; Wen, Xiujun; Wang, Cai	Food Transport of Red Imported Fire Ants (Hymenoptera: Formicidae) on Vertical Surfaces	exotic	Asia	1	1	1	Solenopsis invicta	Solenopsis	Myrmicinae	0	1	0
SAV148	Scientific Reports	2019	9		Casacci, Luca Pietro; Schonrogge, Karsten; Thomas, Jeremy Ambler; Balletto, Emilio; Bonelli, Simona; Barbero, Francesca	Host specificity pattern and chemical deception in a social parasite of ants	Italy	Europe	0	0	1	several spp.	Myrmica	Myrmicinae	0	0	0
SAV15	Behavioral Ecology and Sociobiology	2017	71	2	Shimoji, Hiroyuki; Aonuma, Hitoshi; Miura, Toru; Tsuji, Kazuki; Sasaki, Ken; Okada, Yasukazu	Queen contact and among-worker interactions dually suppress worker brain dopamine as a potential regulator of reproduction in an ant	Japan	Asia	0	0	1	Diacamma sp.	Diacamma	Ponerinae	0	0	0
SAV16	Behavioral Ecology and Sociobiology	2016	70	12	Josens, Roxana; Mattiacci, Analia; Lois-Milevicich, Jimena; Giacometti, Alina	Food information acquired socially overrides individual food assessment in ants	Argentina	South America	1	1	1	Camponotus mus	Camponotus	Formicinae	1	0	0
SAV17	Behavioral Ecology and Sociobiology	2016	70	12	Barros, Andre de Lima; Lopez-Lozano, Jorge Luis; Lima, Albertina Pimentel	The frog Lithodytes lineatus (Anura: Leptodactylidae) uses chemical recognition to live in colonies of leaf-cutting ants of the genus Atta (Hymenoptera: Formicidae)	Brazil	South America	1	1	1	Atta laevigata	Atta	Myrmicinae	1	1	0
SAV17	Behavioral Ecology and Sociobiology	2016	70	12	Barros, Andre de Lima; Lopez-Lozano, Jorge Luis; Lima, Albertina Pimentel	The frog Lithodytes lineatus (Anura: Leptodactylidae) uses chemical recognition to live in colonies of leaf-cutting ants of the genus Atta (Hymenoptera: Formicidae)	Brazil	South America	1	1	1	Atta sexdens	Atta	Myrmicinae	1	1	0
SAV18	Behavioral Ecology and Sociobiology	2016	70	7	Powell, Scott	A comparative perspective on the ecology of morphological diversification in complex societies: nesting ecology and soldier evolution in the turtle ants	Brazil	South America	1	1	1	Cephalotes adolphi	Cephalotes	Myrmicinae	1	1	0
SAV18	Behavioral Ecology and Sociobiology	2016	70	7	Powell, Scott	A comparative perspective on the ecology of morphological diversification in complex societies: nesting ecology and soldier evolution in the turtle ants	Brazil	South America	1	1	1	Cephalotes borgmeieri	Cephalotes	Myrmicinae	1	1	0
SAV18	Behavioral Ecology and Sociobiology	2016	70	7	Powell, Scott	A comparative perspective on the ecology of morphological diversification in complex societies: nesting ecology and soldier evolution in the turtle ants	Brazil	South America	1	1	1	Cephalotes cordatus	Cephalotes	Myrmicinae	1	1	0
SAV18	Behavioral Ecology and Sociobiology	2016	70	7	Powell, Scott	A comparative perspective on the ecology of morphological diversification in complex societies: nesting ecology and soldier evolution in the turtle ants	Brazil	South America	1	1	1	Cephalotes depressus	Cephalotes	Myrmicinae	1	1	0
SAV18	Behavioral Ecology and Sociobiology	2016	70	7	Powell, Scott	A comparative perspective on the ecology of morphological diversification in complex societies: nesting ecology and soldier evolution in the turtle ants	Brazil	South America	1	1	1	Cephalotes eduarduli	Cephalotes	Myrmicinae	1	1	0
SAV18	Behavioral Ecology and Sociobiology	2016	70	7	Powell, Scott	A comparative perspective on the ecology of morphological diversification in complex societies: nesting ecology and soldier evolution in the turtle ants	Brazil	South America	1	1	1	Cephalotes grandinosus	Cephalotes	Myrmicinae	1	1	0
SAV18	Behavioral Ecology and Sociobiology	2016	70	7	Powell, Scott	A comparative perspective on the ecology of morphological diversification in complex societies: nesting ecology and soldier evolution in the turtle ants	Brazil	South America	1	1	1	Cephalotes liepini	Cephalotes	Myrmicinae	1	1	0
SAV18	Behavioral Ecology and Sociobiology	2016	70	7	Powell, Scott	A comparative perspective on the ecology of morphological diversification in complex societies: nesting ecology and soldier evolution in the turtle ants	Brazil	South America	1	1	1	Cephalotes maculatus	Cephalotes	Myrmicinae	1	1	0
SAV18	Behavioral Ecology and Sociobiology	2016	70	7	Powell, Scott	A comparative perspective on the ecology of morphological diversification in complex societies: nesting ecology and soldier evolution in the turtle ants	Brazil	South America	1	1	1	Cephalotes minutus	Cephalotes	Myrmicinae	1	1	0
SAV18	Behavioral Ecology and Sociobiology	2016	70	7	Powell, Scott	A comparative perspective on the ecology of morphological diversification in complex societies: nesting ecology and soldier evolution in the turtle ants	Brazil	South America	1	1	1	Cephalotes pellans	Cephalotes	Myrmicinae	1	1	0
SAV18	Behavioral Ecology and Sociobiology	2016	70	7	Powell, Scott	A comparative perspective on the ecology of morphological diversification in complex societies: nesting ecology and soldier evolution in the turtle ants	Brazil	South America	1	1	1	Cephalotes persimilis	Cephalotes	Myrmicinae	1	1	0
SAV18	Behavioral Ecology and Sociobiology	2016	70	7	Powell, Scott	A comparative perspective on the ecology of morphological diversification in complex societies: nesting ecology and soldier evolution in the turtle ants	Brazil	South America	1	1	1	Cephalotes pusillus	Cephalotes	Myrmicinae	1	1	0
SAV18	Behavioral Ecology and Sociobiology	2016	70	7	Powell, Scott	A comparative perspective on the ecology of morphological diversification in complex societies: nesting ecology and soldier evolution in the turtle ants	Brazil	South America	1	1	1	Cephalotes sp.	Cephalotes	Myrmicinae	1	1	0
SAV18	Behavioral Ecology and Sociobiology	2016	70	7	Powell, Scott	A comparative perspective on the ecology of morphological diversification in complex societies: nesting ecology and soldier evolution in the turtle ants	Brazil	South America	1	1	1	Cephalotes specularis	Cephalotes	Myrmicinae	1	1	0
SAV18	Behavioral Ecology and Sociobiology	2016	70	7	Powell, Scott	A comparative perspective on the ecology of morphological diversification in complex societies: nesting ecology and soldier evolution in the turtle ants	Brazil	South America	1	1	1	Cephalotes varians	Cephalotes	Myrmicinae	1	1	0
SAV19	Behavioral Ecology and Sociobiology	2016	70	12	Blight, Olivier; Villalta, Irene; Cerda, Xim; Boulay, Raphael	Personality traits are associated with colony productivity in the gypsy ant Aphaenogaster senilis	Spain	Europe	0	0	1	Aphaenogaster senilis	Aphaenogaster	Myrmicinae	0	0	0
SAV20	Behavioral Ecology and Sociobiology	2016	70	11	Price, R. I'Anson; Grueter, C.; Hughes, W. O. H.; Evison, S. E. F.	Symmetry breaking in mass-recruiting ants: extent of foraging biases depends on resource quality	NA	NA	0	0	1	Monomorium pharaonis	Monomorium	Myrmicinae	0	0	0
SAV21	Behavioral Ecology and Sociobiology	2016	70	9	Giraldo, Ysabel Milton; Rusakov, Adina; Diloreto, Alexandria; Kordek, Adrianna; Traniello, James F. A.	Age, worksite location, neuromodulators, and task performance in the ant Pheidole dentata	USA	North America	0	1	1	Pheidole dentata	Pheidole	Myrmicinae	0	0	0
SAV22	Behavioral Ecology and Sociobiology	2016	70	9	Larsen, Janni; Nehring, Volker; d'Ettorre, Patrizia; Bos, Nick	Task specialization influences nestmate recognition ability in ants	Italy	Europe	0	0	1	Camponotus aethiops	Camponotus	Formicinae	0	0	0
SAV23	Behavioral Ecology and Sociobiology	2016	70	8	Wolf, Jana Irina; Seppa, P.	Dispersal and mating in a size-dimorphic ant	Finland	Europe	0	0	1	Myrmica ruginodis	Myrmica	Myrmicinae	0	0	0
SAV24	Behavioral Ecology and Sociobiology	2016	70	8	Schultheiss, Patrick; Stannard, Thomas; Pereira, Sophia; Reynolds, Andy M.; Wehner, Rudiger; Cheng, Ken	Similarities and differences in path integration and search in two species of desert ants inhabiting a visually rich and a visually barren habitat	Australia	Australia	0	1	1	Melophorus bagoti	Melophorus	Formicinae	0	0	0
SAV25	Behavioral Ecology and Sociobiology	2016	70	8	Aron, Serge; Mardulyn, Patrick; Leniaud, Laurianne	Evolution of reproductive traits in Cataglyphis desert ants: mating frequency, queen number, and thelytoky	Spain	Europe	0	0	1	Cataglyphis sp.	Cataglyphis	Formicinae	0	0	0
SAV25	Behavioral Ecology and Sociobiology	2016	70	8	Aron, Serge; Mardulyn, Patrick; Leniaud, Laurianne	Evolution of reproductive traits in Cataglyphis desert ants: mating frequency, queen number, and thelytoky	Morocco	Africa	0	0	1	Cataglyphis sp.	Cataglyphis	Formicinae	0	0	0
SAV25	Behavioral Ecology and Sociobiology	2016	70	8	Aron, Serge; Mardulyn, Patrick; Leniaud, Laurianne	Evolution of reproductive traits in Cataglyphis desert ants: mating frequency, queen number, and thelytoky	France	Europe	0	0	1	Cataglyphis sp.	Cataglyphis	Formicinae	0	0	0
SAV26	Behavioral Ecology and Sociobiology	2016	70	7	Ulrich, Yuko; Burns, Dominic; Libbrecht, Romain; Kronauer, Daniel J. C.	Ant larvae regulate worker foraging behavior and ovarian activity in a dose-dependent manner	NA	NA	0	1	1	Cerapachys biroi	Cerapachys	Dorylinae	0	0	0
SAV27	Behavioral Ecology and Sociobiology	2016	70	7	Kwapich, Christina L.; Tschinkel, Walter R.	Limited flexibility and unusual longevity shape forager allocation in the Florida harvester ant (Pogonomyrmex badius)	USA	North America	0	0	1	Pogonomyrmex badius	Pogonomyrmex	Myrmicinae	0	0	0
SAV28	Behavioral Ecology and Sociobiology	2016	70	7	Feinerman, Ofer; Traniello, James F. A.	Social complexity, diet, and brain evolution: modeling the effects of colony size, worker size, brain size, and foraging behavior on colony fitness in ants	NA	NA	NA	NA	1	NA	NA	NA	0	0	1
SAV29	Behavioral Ecology and Sociobiology	2016	70	3	Purcell, Jessica; Pirogan, Dorin; Avril, Amaury; Bouyarden, Farid; Chapuisat, Michel	Environmental influence on the phenotype of ant workers revealed by common garden experiment	Switzerland	Europe	0	0	1	Formica selysi	Formica	Formicinae	0	0	0
SAV30	Behavioral Ecology and Sociobiology	2016	70	3	Holman, Luke; Hanley, Brian; Millar, Jocelyn G.	Highly specific responses to queen pheromone in three Lasius ant species	Denmark	Europe	0	0	1	Lasius niger	Lasius	Formicinae	0	0	0
SAV30	Behavioral Ecology and Sociobiology	2016	70	3	Holman, Luke; Hanley, Brian; Millar, Jocelyn G.	Highly specific responses to queen pheromone in three Lasius ant species	Denmark	Europe	0	0	1	Lasius flavus	Lasius	Formicinae	0	0	0
SAV30	Behavioral Ecology and Sociobiology	2016	70	3	Holman, Luke; Hanley, Brian; Millar, Jocelyn G.	Highly specific responses to queen pheromone in three Lasius ant species	Denmark	Europe	0	0	1	Lasius lasioides	Lasius	Formicinae	0	0	0
SAV31	Behavioral Ecology and Sociobiology	2016	70	3	von Thienen, Wolfhard; Metzler, Dirk; Witte, Volker	How memory and motivation modulate the responses to trail pheromones in three ant species	lab colony	Europe	1	1	1	Linepithema humile	Linepithema	Dolichoderinae	1	0	0
SAV31	Behavioral Ecology and Sociobiology	2016	70	3	von Thienen, Wolfhard; Metzler, Dirk; Witte, Volker	How memory and motivation modulate the responses to trail pheromones in three ant species	lab colony	Europe	0	0	1	Lasius niger	Lasius	Formicinae	0	0	0
SAV31	Behavioral Ecology and Sociobiology	2016	70	3	von Thienen, Wolfhard; Metzler, Dirk; Witte, Volker	How memory and motivation modulate the responses to trail pheromones in three ant species	lab colony	Europe	0	1	1	Euprenolepis procera	Euprenolepis	Formicinae	0	0	0
SAV33	Behavioral Ecology and Sociobiology	2016	70	2	Villalta, Irene; Blight, Olivier; Angulo, Elena; Cerda, Xim; Boulay, Raphael	Early developmental processes limit socially mediated phenotypic plasticity in an ant	Spain	Europe	0	0	1	Euprenolepis senilis	Euprenolepis	Myrmicinae	0	0	0
SAV34	Behavioral Ecology and Sociobiology	2016	70	1	Kleeberg, Isabelle; Foitzik, Susanne	The placid slavemaker: avoiding detection and conflict as an alternative, peaceful raiding strategy	USA	North America	0	0	1	Temnothorax pilagens	Temnothorax	Myrmicinae	0	0	0
SAV35	Behavioral Ecology and Sociobiology	2016	70	1	Stuttard, Jonathan P.; Gottlieb, Daphna; Franks, Nigel R.	Ants incommunicado: collective decision-making over new nest sites by ants with reduced communication	UK	Europe	0	0	1	Temnothorax albipennis	Temnothorax	Myrmicinae	0	0	0
SAV36	Behavioral Ecology and Sociobiology	2015	69	8	Bernadou, Abel; Busch, Josefine; Heinze, Juergen	Diversity in identity: behavioral flexibility, dominance, and age polyethism in a clonal ant	USA-Puerto Rico	North America	1	1	1	Platythyrea punctata	Platythyrea	Ponerinae	1	0	0
SAV37	Behavioral Ecology and Sociobiology	2015	69	10	Tranter, C; Hughes, WOH	Acid, silk and grooming: alternative strategies in social immunity in ants?	NA	Australia	0	1	1	Oecophylla smaragdina	Oecophylla	Formicinae	0	0	0
SAV37	Behavioral Ecology and Sociobiology	2015	69	10	Tranter, C; Hughes, WOH	Acid, silk and grooming: alternative strategies in social immunity in ants?	Australia	Australia	0	1	1	Polyrhachis delecta	Polyrhachis	Formicinae	0	0	0
SAV37	Behavioral Ecology and Sociobiology	2015	69	10	Tranter, C; Hughes, WOH	Acid, silk and grooming: alternative strategies in social immunity in ants?	NA	Asia	0	1	1	Polyrhachis dives	Polyrhachis	Formicinae	0	0	0
SAV37	Behavioral Ecology and Sociobiology	2015	69	10	Tranter, C; Hughes, WOH	Acid, silk and grooming: alternative strategies in social immunity in ants?	NA	Australia	0	1	1	Polyrhachis foreli	Polyrhachis	Formicinae	0	0	0
SAV38	Behavioral Ecology and Sociobiology	2015	69	9	Charbonneau, D; Dornhaus, A	Workers 'specialized' on inactivity: Behavioral consistency of inactive workers and their role in task allocation	USA	North America	0	0	1	Temnothorax rugatulus	Temnothorax	Myrmicinae	0	0	0
SAV39	Behavioral Ecology and Sociobiology	2015	69	8	Bengston, SE; Dornhaus, A	Latitudinal variation in behaviors linked to risk tolerance is driven by nest-site competition and spatial distribution in the ant Temnothorax rugatulus	USA	North America	0	0	1	Temnothorax rugatulus	Temnothorax	Myrmicinae	0	0	0
SAV40	Behavioral Ecology and Sociobiology	2015	69	7	Doran, C; Newham, ZF; Phillips, BB; Franks, NR	Commitment time depends on both current and target nest value in Temnothorax albipennis ant colonies	UK	Europe	0	0	1	Temnothorax albipennis	Temnothorax	Myrmicinae	0	0	0
SAV41	Behavioral Ecology and Sociobiology	2015	69	5	Sasaki, T; Colling, B; Sonnenschein, A; Boggess, MM; Pratt, SC	Flexibility of collective decision making during house hunting in Temnothorax ants	USA	North America	0	0	1	Temnothorax sp.	Temnothorax	Myrmicinae	0	0	0
SAV42	Behavioral Ecology and Sociobiology	2015	69	4	Koto, A; Mersch, D; Hollis, B; Keller, L	Social isolation causes mortality by disrupting energy homeostasis in ants	Israel	Asia	0	0	1	Camponotus fellah	Camponotus	Formicinae	0	0	0
SAV43	Behavioral Ecology and Sociobiology	2015	69	3	Keiser, CN; Wright, CM; Singh, N; DeShane, JA; Modlmeier, AP; Pruitt, JN	Cross-fostering by foreign conspecific queens and slave-making workers influences individual- and colony-level personality	USA	North America	0	0	1	Temnothorax longispinosus	Temnothorax	Myrmicinae	0	0	0
SAV43	Behavioral Ecology and Sociobiology	2015	69	3	Keiser, CN; Wright, CM; Singh, N; DeShane, JA; Modlmeier, AP; Pruitt, JN	Cross-fostering by foreign conspecific queens and slave-making workers influences individual- and colony-level personality	USA	North America	0	0	1	Protomognathus americanus	Protomognathus	Myrmicinae	0	0	0
SAV44	Behavioral Ecology and Sociobiology	2015	69	3	Robson, SKA; Kohout, RJ; Beckenbach, AT; Moreau, CS	Evolutionary transitions of complex labile traits: Silk weaving and arboreal nesting in Polyrhachis ants	Australia	Australia	0	1	1	Polyrhachis sp.	Polyrhachis	Formicinae	0	0	0
SAV49	Behavioral Ecology and Sociobiology	2019	73	8	Detrain, Claire; Pereira, Hugo; Fourcassie, Vincent	Differential responses to chemical cues correlate with task performance in ant foragers	Belgium	Europe	0	0	1	Lasius niger	Lasius	Formicinae	0	0	0
SAV50	Behavioral Ecology and Sociobiology	2019	73	6	Segev, Udi; Foitzik, Susanne	Ant personalities and behavioral plasticity along a climatic gradient	USA	North America	0	0	1	Temnothorax longispinosus	Temnothorax	Myrmicinae	0	0	0
SAV51	Behavioral Ecology and Sociobiology	2019	73	3	Fujioka, Haruna; Abe, Masato S.; Okada, Yasukazu	Ant activity-rest rhythms vary with age and interaction frequencies of workers	Japan	Asia	0	0	1	Diacamma sp.	Diacamma	Ponerinae	0	0	0
SAV52	Proceedings of the Royal Society B-Biological Sciences	2019	286	1909	Czaczkes, TJ; Beckwith, JJ; Horsch, AL; Hartig, F	The multi-dimensional nature of information drives prioritization of private over social information in ants	Germany	Europe	0	0	1	Lasius niger	Lasius	Formicinae	0	0	0
SAV53	Proceedings of the Royal Society B-Biological Sciences	2019	286	1908	Lucas, JM; Madden, AA; Penick, CA; Epps, MJ; Marting, PR; Stevens, JL; Fergus, DJ; Dunn, RR; Meineke, EK	Azteca ants maintain unique microbiomes across functionally distinct nest chambers	Panama	Central America	1	1	0	Azteca alfari	Azteca	Dolichoderinae
SAV54	Proceedings of the Royal Society B-Biological Sciences	2019	286	1898	Fornoff, F; Klein, AM; Bluthgen, N; Staab, M	Tree diversity increases robustness of multi-trophic interactions	China	Asia	0	0	0	several spp.	several spp.	several spp.
SAV55	Proceedings of the Royal Society B-Biological Sciences	2019	286	1898	Pulliainen, U; Helantera, H; Sundstrom, L; Schultner, E	The possible role of ant larvae in the defence against social parasites	Finland	Europe	0	0	1	Formica fusca	Formica	Formicinae	0	0	0
SAV56	Proceedings of the Royal Society B-Biological Sciences	2019	286	1896	Yilmaz, A; Grubel, K; Spaethe, J; Rossler, W	Distributed plasticity in ant visual pathways following colour learning	lab colony	South America	1	1	1	Camponotus blandus	Camponotus	Formicinae	1	0	0
SAV57	Proceedings of the Royal Society B-Biological Sciences	2019	286	1895	Bochynek, T; Burd, M; Kleineidam, C; Meyer, B	Infrastructure construction without information exchange: the trail clearing mechanism in Atta leafcutter ants	Argentina	South America	1	1	1	Atta vollenweideri	Atta	Myrmicinae	1	0	1
SAV57	Proceedings of the Royal Society B-Biological Sciences	2019	286	1895	Bochynek, T; Burd, M; Kleineidam, C; Meyer, B	Infrastructure construction without information exchange: the trail clearing mechanism in Atta leafcutter ants	Costa Rica	Central America	1	1	1	Atta cephalotes	Atta	Myrmicinae	0	1	1
SAV58	Proceedings of the Royal Society B-Biological Sciences	2019	286	1894	Soper, FM; Sullivan, BW; Osborne, BB; Shaw, AN; Philippot, L; Cleveland, CC	Leaf-cutter ants engineer large nitrous oxide hot spots in tropical forests	Costa Rica	Central America	1	1	0	Atta colombica	Atta	Myrmicinae
SAV59	Proceedings of the Royal Society B-Biological Sciences	2018	285	1893	Cherasse, S; Aron, S	Impact of immune activation on stored sperm viability in ant queens	Belgium	Europe	0	0	0	Lasius niger	Lasius	Formicinae
SAV60	Proceedings of the Royal Society B-Biological Sciences	2018	285	1888	Li, XF; Zhong, ZW; Sanders, D; Smit, C; Wang, DL; Nummi, P; Zhu, Y; Wang, L; Zhu, H; Hassan, N	Reciprocal facilitation between large herbivores and ants in a semi-arid grassland	China	Asia	0	0	0	Lasius niger	Lasius	Formicinae
SAV62	Proceedings of the Royal Society B-Biological Sciences	2018	285	1885	Bernadou, A; Schrader, L; Pable, J; Hoffacker, E; Meusemann, K; Heinze, J	Stress and early experience underlie dominance status and division of labour in a clonal insect	USA-Puerto Rico	North America	1	1	1	Platythyrea punctata	Platythyrea	Ponerinae	1	0	0
SAV63	Proceedings of the Royal Society B-Biological Sciences	2018	285	1882	Diamond, SE; Chick, LD; Perez, A; Strickler, SA; Martin, RA	Evolution of thermal tolerance and its fitness consequences: parallel and non-parallel responses to urban heat islands across three cities	USA	North America	0	0	0	Temnothorax curvispinosus	Temnothorax	Myrmicinae
SAV64	Proceedings of the Royal Society B-Biological Sciences	2018	285	1875	Shimoji, H; Kikuchi, T; Ohnishi, H; Kikuta, N; Tsuji, K	Social enforcement depending on the stage of colony growth in an ant	Japan	Asia	0	0	0	Diacamma sp.	Diacamma	Ponerinae
SAV65	Proceedings of the Royal Society B-Biological Sciences	2018	285	1872	Frank, ET; Wehrhahn, M; Linsenmair, KE	Wound treatment and selective help in a termite-hunting ant	Ivory Coast	Africa	0	1	1	Megaponera analis	Megaponera	Ponerinae	0	0	0
SAV66	Proceedings of the Royal Society B-Biological Sciences	2018	285	1872	Richardson, TO; Mullon, C; Marshall, JAR; Franks, NR; Schlegel, T	The influence of the few: a stable 'oligarchy' controls information flow in house-hunting ants	UK	Europe	0	0	1	Temnothorax albipennis	Temnothorax	Myrmicinae	0	0	0
SAV67	Proceedings of the Royal Society B-Biological Sciences	2017	284	1862	Male, PJG; Turner, KM; Doha, M; Anreiter, I; Allen, AM; Sokolowski, MB; Frederickson, ME	An ant-plant mutualism through the lens of cGMP-dependent kinase genes	Peru	South America	1	1	1	Allomerus octoarticulatus	Allomerus	Myrmicinae	1	1	0
SAV68	Proceedings of the Royal Society B-Biological Sciences	2017	284	1861	Hayashi, M; Hojo, MK; Nomura, M; Tsuji, K	Social transmission of information about a mutualist via trophallaxis in ant colonies	Japan	Asia	0	0	1	Tetramorium tsushimae	Tetramorium	Myrmicinae	0	0	0
SAV69	Proceedings of the Royal Society B-Biological Sciences	2017	284	1858	Shamble, PS; Hoy, RR; Cohen, I; Beatus, T	Walking like an ant: a quantitative and experimental approach to understanding locomotor mimicry in the jumping spider Myrmarachne formicaria	USA	North America	0	0	1	Formica sp.	Formica	Formicinae	0	0	0
SAV70	Proceedings of the Royal Society B-Biological Sciences	2017	284	1853	Stroeymeyt, N; Joye, P; Keller, L	Polydomy enhances foraging performance in ant colonies	Switzerland	Europe	0	0	1	Temnothorax nylanderi	Temnothorax	Myrmicinae	0	0	0
SAV71	Proceedings of the Royal Society B-Biological Sciences	2017	284	1853	Wen, XL; Wen, P; Dahlsjo, CAL; Sillam-Dusses, D; Sobotnik, J	Breaking the cipher: ant eavesdropping on the variational trail pheromone of its termite prey	China	Asia	0	1	1	Odontoponera transversa	Odontoponera	Ponerinae	0	0	0
SAV72	Proceedings of the Royal Society B-Biological Sciences	2017	284	1852	Branstetter, MG; Jesovnik, A; Sosa-Calvo, J; Lloyd, MW; Faircloth, BC; Brady, SG; Schultz, TR	Dry habitats were crucibles of domestication in the evolution of agriculture in ants	NA	NA	1	1	1	several spp.	several spp.	several spp.	0	0	1
SAV73	Proceedings of the Royal Society B-Biological Sciences	2017	284	1850	Baker, CCM; Martins, DJ; Pelaez, JN; Billen, JPJ; Pringle, A; Frederickson, ME; Pierce, NE	Distinctive fungal communities in an obligate African ant-plant mutualism	Kenya	Africa	0	1	1	Tetraponera penzigi	Tetraponera	Pseudomyrmecinae	0	0	0
SAV73	Proceedings of the Royal Society B-Biological Sciences	2017	284	1850	Baker, CCM; Martins, DJ; Pelaez, JN; Billen, JPJ; Pringle, A; Frederickson, ME; Pierce, NE	Distinctive fungal communities in an obligate African ant-plant mutualism	Kenya	Africa	0	1	1	Crematogaster nigriceps	Crematogaster	Myrmicinae	0	0	0
SAV74	Proceedings of the Royal Society B-Biological Sciences	2017	284	1850	Chomicki, G; Janda, M; Renner, SS	The assembly of ant-farmed gardens: mutualism specialization following host broadening	Fiji	Asia	0	1	1	Philidris sp.	Philidris	Dolichoderinae	0	0	0
SAV74	Proceedings of the Royal Society B-Biological Sciences	2017	284	1850	Chomicki, G; Janda, M; Renner, SS	The assembly of ant-farmed gardens: mutualism specialization following host broadening	Borneo	Asia	0	1	1	Philidris sp.	Philidris	Dolichoderinae	0	0	0
SAV74	Proceedings of the Royal Society B-Biological Sciences	2017	284	1850	Chomicki, G; Janda, M; Renner, SS	The assembly of ant-farmed gardens: mutualism specialization following host broadening	Thailand	Asia	0	1	1	Philidris sp.	Philidris	Dolichoderinae	0	0	0
SAV74	Proceedings of the Royal Society B-Biological Sciences	2017	284	1850	Chomicki, G; Janda, M; Renner, SS	The assembly of ant-farmed gardens: mutualism specialization following host broadening	Malaysia	Asia	0	1	1	Philidris sp.	Philidris	Dolichoderinae	0	0	0
SAV74	Proceedings of the Royal Society B-Biological Sciences	2017	284	1850	Chomicki, G; Janda, M; Renner, SS	The assembly of ant-farmed gardens: mutualism specialization following host broadening	Indonesia	Asia	0	1	1	Philidris sp.	Philidris	Dolichoderinae	0	0	0
SAV75	Proceedings of the Royal Society B-Biological Sciences	2017	284	1850	Pringle, EG; Moreau, CS	Community analysis of microbial sharing and specialization in a Costa Rican ant - plant - hemipteran symbiosis	Costa Rica	Central America	1	1	0	Azteca pittieri	Azteca	Dolichoderinae
SAV75	Proceedings of the Royal Society B-Biological Sciences	2017	284	1850	Pringle, EG; Moreau, CS	Community analysis of microbial sharing and specialization in a Costa Rican ant - plant - hemipteran symbiosis	Costa Rica	Central America	1	1	0	Azteca beltii	Azteca	Dolichoderinae
SAV75	Proceedings of the Royal Society B-Biological Sciences	2017	284	1850	Pringle, EG; Moreau, CS	Community analysis of microbial sharing and specialization in a Costa Rican ant - plant - hemipteran symbiosis	Costa Rica	Central America	1	1	0	Cephalotes setulifer	Cephalotes	Myrmicinae
SAV76	Proceedings of the Royal Society B-Biological Sciences	2017	284	1850	Vasse, M; Voglmayr, H; Mayer, V; Gueidan, C; Nepel, M; Moreno, L; de Hoog, S; Selosse, MA; Mckey, D; Blatrix, R	A phylogenetic perspective on the association between ants (Hymenoptera: Formicidae) and black yeasts (Ascomycota: Chaetothyriales)	NA	NA	1	1	0	several spp.	several spp.	several spp.
SAV77	Proceedings of the Royal Society B-Biological Sciences	2017	284	1850	Ward, PS; Branstetter, MG	The acacia ants revisited: convergent evolution and biogeographic context in an iconic ant/plant mutualism	NA	NA	1	1	1	Pseudomyrmex sp.	Pseudomyrmex	Pseudomyrmecinae	0	0	1
SAV78	Proceedings of the Royal Society B-Biological Sciences	2017	284	1850	Kleeberg, I; Menzel, F; Foitzik, S	The influence of slavemaking lifestyle, caste and sex on chemical profiles in Temnothorax ants: insights into the evolution of cuticular hydrocarbons	USA	North America	0	0	0	Temnothorax pilagens	Temnothorax	Myrmicinae
SAV78	Proceedings of the Royal Society B-Biological Sciences	2017	284	1850	Kleeberg, I; Menzel, F; Foitzik, S	The influence of slavemaking lifestyle, caste and sex on chemical profiles in Temnothorax ants: insights into the evolution of cuticular hydrocarbons	USA	North America	0	0	0	Temnothorax americanus	Temnothorax	Myrmicinae
SAV78	Proceedings of the Royal Society B-Biological Sciences	2017	284	1850	Kleeberg, I; Menzel, F; Foitzik, S	The influence of slavemaking lifestyle, caste and sex on chemical profiles in Temnothorax ants: insights into the evolution of cuticular hydrocarbons	USA	North America	0	0	0	Temnothorax duloticus	Temnothorax	Myrmicinae
SAV79	Proceedings of the Royal Society B-Biological Sciences	2017	284	1850	Menzel, F; Blaimer, BB; Schmitt, T	How do cuticular hydrocarbons evolve? Physiological constraints and climatic and biotic selection pressures act on a complex functional trait	NA	NA	1	1	0	several spp.	several spp.	several spp.
SAV80	Proceedings of the Royal Society B-Biological Sciences	2017	284	1850	Orivel, J; Male, PJ; Lauth, J; Roux, O; Petitclerc, F; Dejean, A; Leroy, C	Trade-offs in an ant - plant - fungus mutualism	French Guiana	South America	1	1	1	Allomerus decemarticulatus	Allomerus	Myrmicinae	0	1	0
SAV80	Proceedings of the Royal Society B-Biological Sciences	2017	284	1850	Orivel, J; Male, PJ; Lauth, J; Roux, O; Petitclerc, F; Dejean, A; Leroy, C	Trade-offs in an ant - plant - fungus mutualism	French Guiana	South America	1	1	1	Allomerus octoarticulatus	Allomerus	Myrmicinae	0	1	0
SAV81	Proceedings of the Royal Society B-Biological Sciences	2017	284	1850	Plowman, NS; Hood, ASC; Moses, J; Redmond, C; Novotny, V; Klimes, P; Fayle, TM	Network reorganization and breakdown of an ant - plant protection mutualism with elevation	Papua New Guinea	Asia	0	1	1	Anonychomyrma sp.	Anonychomyrma	Dolichoderinae	0	0	0
SAV82	Proceedings of the Royal Society B-Biological Sciences	2017	284	1849	Waters, JS; Ochs, A; Fewell, JH; Harrison, JF	Differentiating causality and correlation in allometric scaling: ant colony size drives metabolic hypometry	USA	North America	0	0	1	Pogonomyrmex californicus	Pogonomyrmex	Myrmicinae	0	0	0
SAV83	Proceedings of the Royal Society B-Biological Sciences	2017	284	1848	O'Shea-Wheller, TA; Masuda, N; Sendova-Franks, AB; Franks, NR	Variability in individual assessment behaviour and its implications for collective decision-making	UK	Europe	0	0	1	Temnothorax albipennis	Temnothorax	Myrmicinae	0	0	0
SAV84	Proceedings of the Royal Society B-Biological Sciences	2017	284	1846	Arganda, S; Bouchebti, S; Bazazi, S; Le Hesran, S; Puga, C; Latil, G; Simpson, SJ; Dussutour, A	Parsing the life-shortening effects of dietary protein: effects of individual amino acids	exotic	Europe	1	1	0	Linepithema humile	Linepithema	Dolichoderinae
SAV85	Proceedings of the Royal Society B-Biological Sciences	2016	283	1843	Dattilo, W; Lara-Rodriguez, N; Jordano, P; Guimaraes, PR; Thompson, JN; Marquis, RJ; Medeiros, LP; Ortiz-Pulido, R; Marcos-Garcia, MA; Rico-Gray, V	Unravelling Darwin's entangled bank: architecture and robustness of mutualistic networks with multiple interaction types	Mexico	North America	1	1	0	several spp.	several spp.	several spp.
SAV86	Proceedings of the Royal Society B-Biological Sciences	2016	283	1841	Kamhi, JF; Gronenberg, W; Robson, SKA; Traniello, JFA	Social complexity influences brain investment and neural operation costs in ants	Australia	Australia	0	1	0	Oecophylla smaragdina	Oecophylla	Formicinae
SAV86	Proceedings of the Royal Society B-Biological Sciences	2016	283	1841	Kamhi, JF; Gronenberg, W; Robson, SKA; Traniello, JFA	Social complexity influences brain investment and neural operation costs in ants	USA	North America	0	0	0	Formica subsericea	Formica	Formicinae
SAV87	Proceedings of the Royal Society B-Biological Sciences	2016	283	1837	Ingram, KK; Gordon, DM; Friedman, DA; Greene, M; Kahler, J; Peteru, S	Context-dependent expression of the foraging gene in field colonies of ants: the interacting roles of age, environment and task	USA	North America	0	0	0	Pogonomyrmex barbatus	Pogonomyrmex	Myrmicinae
SAV88	Proceedings of the Royal Society B-Biological Sciences	2016	283	1837	Perez, M; Nowotny, T; d'Ettorre, P; Giurfa, M	Olfactory experience shapes the evaluation of odour similarity in ants: a behavioural and computational analysis	France	Europe	0	0	0	Camponotus aethiops	Camponotus	Formicinae
SAV89	Proceedings of the Royal Society B-Biological Sciences	2016	283	1836	Mathis, KA; Tsutsui, ND	Dead ant walking: a myrmecophilous beetle predator uses parasitoid host location cues to selectively prey on parasitized ants	Mexico	North America	1	1	1	Azteca instabilis	Azteca	Dolichoderinae	1	1	0
SAV90	Proceedings of the Royal Society B-Biological Sciences	2016	283	1831	Farji-Brener, AG; Elizalde, L; Fernandez-Marin, H; Amador-Vargas, S	Social life and sanitary risks: evolutionary and current ecological conditions determine waste management in leaf-cutting ants	Panama	Central America	1	1	1	several spp.	Atta	Myrmicinae	1	0	1
SAV90	Proceedings of the Royal Society B-Biological Sciences	2016	283	1831	Farji-Brener, AG; Elizalde, L; Fernandez-Marin, H; Amador-Vargas, S	Social life and sanitary risks: evolutionary and current ecological conditions determine waste management in leaf-cutting ants	Panama	Central America	1	1	1	several spp.	Acromyrmex	Myrmicinae	1	0	1
SAV91	Proceedings of the Royal Society B-Biological Sciences	2016	283	1827	Wang, QK; Goodger, JQD; Woodrow, IE; Elgar, MA	Location-specific cuticular hydrocarbon signals in a social insect	Australia	Australia	0	1	1	Iridomyrmex purpureus	Acromyrmex	Dolichoderinae	0	0	0
SAV92	Proceedings of the Royal Society B-Biological Sciences	2016	283	1822	Giraldo, YM; Kamhi, JF; Fourcassie, V; Moreau, M; Robson, SKA; Rusakov, A; Wimberly, L; Diloreto, A; Kordek, A; Traniello, JFA	Lifespan behavioural and neural resilience in a social insect	USA	North America	1	1	1	Pheidole dentata	Pheidole	Myrmicinae	1	0	0
SAV93	Proceedings of the Royal Society B-Biological Sciences	2016	283	1822	Jongepier, E; Foitzik, S	Fitness costs of worker specialization for ant societies	USA	North America	0	0	1	Temnothorax longispinosus	Temnothorax	Myrmicinae	0	0	0
SAV94	Proceedings of the Royal Society B-Biological Sciences	2016	283	1822	Pamminger, T; Treanor, D; Hughes, WOH	Pleiotropic effects of juvenile hormone in ant queens and the escape from the reproduction - immunocompetence trade-off	UK	Europe	0	0	1	Lasius niger	Lasius	Formicinae	0	0	0
SAV95	Proceedings of the Royal Society B-Biological Sciences	2015	282	1819	Beros, S; Jongepier, E; Hagemeier, F; Foitzik, S	The parasite's long arm: a tapeworm parasite induces behavioural changes in uninfected group members of its social host	Germany	Europe	0	0	1	Temnothorax nylanderi	Temnothorax	Myrmicinae	0	0	0
SAV96	Proceedings of the Royal Society B-Biological Sciences	2015	282	1819	Chomicki, G; Ward, PS; Renner, SS	Macroevolutionary assembly of ant/plant symbioses: Pseudomyrmex ants and their ant-housing plants in the Neotropics	global	global	1	1	1	several spp.	Pseudomyrmex	Pseudomyrmecinae	0	0	1
SAV97	Proceedings of the Royal Society B-Biological Sciences	2015	282	1816	Wystrach, A; Mangan, M; Webb, B	Optimal cue integration in ants	Spain	Europe	0	0	1	Cataglyphis velox	Cataglyphis	Formicinae	0	0	0
SAV98	Proceedings of the Royal Society B-Biological Sciences	2015	282	1811	Kamhi, JF; Nunn, K; Robson, SKA; Traniello, JFA	Polymorphism and division of labour in a socially complex ant: neuromodulation of aggression in the Australian weaver ant, Oecophylla smaragdina	Australia	Australia	0	1	1	Oecophylla smaragdina	Oecophylla	Formicinae	0	0	0
SAV99	Proceedings of the Royal Society B-Biological Sciences	2015	282	1810	Czaczkes, TJ; Heinze, J	Ants adjust their pheromone deposition to a changing environment and their probability of making errors	Germany	Europe	0	0	1	Lasius niger	Lasius	Formicinae	0	0	0
YG01	Ethology	2015	121	7	Helft, Florence; Monnin, Thibaud; Doums, Claudie	First Evidence of Inclusive Sexual Selection in the Ant Cataglyphis cursor: Worker Aggressions Differentially Affect Male Access to Virgin Queens	France	Europe	0	0	1	Cataglyphis cursor	Cataglyphis	Formicinae	0	0	0
YG02	Ethology	2015	121	7	Kleeberg, Isabelle; Jongepier, Evelien; Job, Sylwester; Foitzik, Susanne	Geographic Variation in Social Parasite Pressure Predicts Intraspecific but not Interspecific Aggressive Responses in Hosts of a Slavemaking Ant	USA	North America	0	0	1	Temnothorax longispinosus	Temnothorax	Myrmicinae	0	0	0
YG02	Ethology	2015	121	7	Kleeberg, Isabelle; Jongepier, Evelien; Job, Sylwester; Foitzik, Susanne	Geographic Variation in Social Parasite Pressure Predicts Intraspecific but not Interspecific Aggressive Responses in Hosts of a Slavemaking Ant	USA	North America	0	0	1	Temnothorax curvispinosus	Temnothorax	Myrmicinae	0	0	0
YG02	Ethology	2015	121	7	Kleeberg, Isabelle; Jongepier, Evelien; Job, Sylwester; Foitzik, Susanne	Geographic Variation in Social Parasite Pressure Predicts Intraspecific but not Interspecific Aggressive Responses in Hosts of a Slavemaking Ant	Canada	North America	0	0	1	Protomognathus americanus	Protomognathus	Myrmicinae	0	0	0
YG03	Ethology	2015	121	7	Cronin, Adam L.	Individual and Group Personalities Characterise Consensus Decision-Making in an Ant	Japan	Asia	0	0	1	Myrmecina nipponica	Myrmecina	Myrmicinae	0	0	0
YG04	Ethology	2015	121	5	Zhou, A. M.; Wu, D.; Liang, G. W.; Lu, Y. Y.; Xu, Y. J.	Effects Of Tending By Solenopsis Invicta (Hymenoptera: Formicidae) On The Sugar Composition And Concentration In The Honeydew Of An Invasive Mealybug, Phenacoccus Solenopsis (Hemiptera: Pseudococcidae)	exotic	Asia	1	1	1	Solenopsis Invicta	Solenopsis	Myrmicinae	1	1	0
YG05	Ethology	2016	122	10	Karlik, Joseph; Epps, Mary Jane; Dunn, Robert R.; Penick, Clint A.	Life Inside an Acorn: How Microclimate and Microbes Influence Nest Organization in Temnothorax Ants	USA	North America	0	0	1	Temnothorax curvispinosus	Temnothorax	Myrmicinae	0	0	0
YG06	Ethology	2017	123	8	Freas, Cody A.; Cheng, Ken	Learning and time-dependent cue choice in the desert ant, Melophorus bagoti	Australia	Australia	0	1	1	Melophorus bagoti	Melophorus	Formicinae	0	0	0
YG07	Ethology	2018	124	12	Frizzi, Filippo; Talone, Francesco; Santini, Giacomo	Modulation of trail laying in the ant Lasius neglectus (Hymenoptera: Formicidae) and its role in the collective selection of a food source	Italy	Europe	0	0	1	Lasius neglectus	Lasius	Formicinae	0	0	0
YG08	Ethology	2019	125	12	Lionetti, Vito A. G.; Cheng, Ken	Vector calibration in Australian desert ants, Melophorus bagoti: Effects of a delay after the acquisition of vector information	Australia	Australia	0	1	1	Melophorus bagoti	Melophorus	Formicinae	0	0	0
YG09	Ethology	2019	125	8	Fujioka, Haruna; Abe, Masato S.; Okada, Yasukazu	Observation of plugging behaviour reveals entrance-guarding schedule of morphologically specialized caste in Colobopsis nipponicus	Japan	Asia	0	0	1	Colobopsis nipponicus	Colobopsis	Formicinae	0	0	0
YG10	Journal of Insect Behavior	2015	28	6	Acosta-Avalos, Daniel; Pinho, Alessandra Tourinho; Barbosa, Julia de Souza; Belova, Natalia	Alternating Magnetic Fields of 60 Hz Affect Magnetic Orientation and Magnetosensitivity of Fire Ants	Brazil	South America	1	1	1	Solenopsis sp.	Solenopsis	Myrmicinae	1	0	0
YG11	Journal of Insect Behavior	2015	28	6	Howell, Brett D.; Robertson, Ian C.	Reclaiming Lost Territory: the Response of Owyhee Harvester Ants to Forager Intrusions by Neighboring Colonies	USA	North America	0	0	1	Pogonomyrmex salinus	Pogonomyrmex	Myrmicinae	0	0	0
YG12	Journal of Insect Behavior	2015	28	4	Lampasona, Timothy Peter	Malagasy Ant Pheidole longispinosa (Forel, 1891) Behavior as Regionally Dominant Ant Predator in Rainforest Environment (Hymenoptera: Formicidae)	Madagascar	Africa	0	1	1	Pheidole longispinosa	Pheidole	Myrmicinae	0	0	0
YG13	Journal of Insect Behavior	2015	28	4	Fotso, Apollin Kuate; Hanna, Rachid; Tindo, Maurice; Nagel, Peter	Transport and Dispersal of Stictococcus Vayssierei (Hemiptera, Stictococcidae) by Anoplolepis Tenella (Hymenoptera, Formicidae)	Cameroon	Africa	0	1	0	Anoplolepis tenella	Anoplolepis	Formicinae
YG14	Journal of Insect Behavior	2015	28	3	Symonowicz, Beata; Kieruzel, Maria; Szczuka, Anna; Korczynska, Julita; Wnuk, Andrzej; Mazurkiewicz, Pawel Jaroslaw; Chilinski, Michal; Godzinska, Ewa Joanna	Behavioral Reversion and Dark-Light Choice Behavior in Workers of the Red Wood Ant Formica polyctena	Poland	Europe	0	0	1	Formica polyctena	Formica	Formicinae	0	0	0
YG15	Journal of Insect Behavior	2016	29	6	Wang, Shujie; Song, Weiguo	Experimental Study of Ant Movement in a Straight Passageway under Stress Conditions	China	Asia	0	1	1	Camponotus japonicus	Camponotus	Formicinae	0	0	0
YG16	Journal of Insect Behavior	2016	29	5	Hickey, Andrew; Hollander, Jennifer; Peacock, Mary	Assessing Microhabitat Cover and Distance Effects on Harvester Ant Intraspecific Seed Preference	USA	North America	0	0	1	Pogonomyrmex occidentalis	Pogonomyrmex	Myrmicinae	0	0	0
YG17	Journal of Insect Behavior	2016	29	4	Maak, Istvan; Torma, Attila; Kovacs, Judit; Somogyi, Anna; Lorinczi, Gabor	Threat, Signal or Waste? Meaning of Corpses in two Dulotic Ant Species	Hungary	Europe	0	0	1	Formica sanguinea	Formica	Formicinae	0	0	0
YG17	Journal of Insect Behavior	2016	29	4	Maak, Istvan; Torma, Attila; Kovacs, Judit; Somogyi, Anna; Lorinczi, Gabor	Threat, Signal or Waste? Meaning of Corpses in two Dulotic Ant Species	Hungary	Europe	0	0	1	Polyergus rufescens	Polyergus	Formicinae	0	0	0
YG18	Journal of Insect Behavior	2016	29	2	Medeiros, Jeniffer C.; Azevedo, Dina L. O.; Santana, Melquisedec A. D.; Araujo, Arrilton	Nest Maintenance Activity of Dinoponera quadriceps in a Natural Environment	Brazil	South America	1	1	1	Dinoponera quadriceps	Dinoponera	Ponerinae	0	1	0
YG19	Journal of Insect Behavior	2016	29	1	Wang, Cai; Chen, Xuan; Strecker, Rachel; Henderson, Gregg; Wen, Xiujun; Hooper-Bui, Linda M.	Individual and Cooperative Food Transport of the Red Imported Fire Ant (Hymenoptera: Formicidae): Laboratory Observations	exotic	North America	1	1	1	Solenopsis invicta	Solenopsis	Myrmicinae	1	0	0
YG20	Journal of Insect Behavior	2016	29	1	Hastenreiter, Isabel Neto; de Sales, Tatiane Archanjo; Ribeiro, Laila Fieto; Santos Lopes, Juliane Floriano	A Convenient Trip: an Analysis of the Impact of Hitchhiker Ants on Forager Transport Rates	Brazil	South America	1	1	1	Acromyrmex subterraneus	Acromyrmex	Myrmicinae	0	1	0
YG21	Journal of Insect Behavior	2017	30	6	Miler, Krzysztof; Symonowicz, Beata; Godzinska, Ewa J.	Increased Risk Proneness or Social Withdrawal? The Effects of Shortened Life Expectancy on the Expression of Rescue Behavior in Workers of the ant Formica cinerea (Hymenoptera: Formicidae)	Poland	Europe	0	0	1	Formica cinerea	Formica	Formicinae	0	0	0
YG22	Journal of Insect Behavior	2017	30	5	O'Donnell, Sean; McGlynn, Terrence P.	Emigrating on the Fly: a Novel Method of Army Ant Colony Movement Observed in Eciton mexicanum	Costa Rica	Central America	1	1	1	Eciton mexicanum	Eciton	Dorylinae	0	1	0
YG23	Journal of Insect Behavior	2018	31	5	Ostwald, Madeleine M.; Ruzi, Selina A.; Baudier, Kaitlin M.	Ambush Predation of Stingless Bees (Tetragonisca angustula) by the Solitary-Foraging Ant Ectatomma tuberculatum	Panama	Central America	1	1	1	Ectatomma tuberculatum	Ectatomma	Ectatomminae	0	1	0
YG24	Journal of Insect Behavior	2018	31	5	Clark, Robert E.; Singer, Michael S.	Differences in Aggressive Behaviors between Two Ant Species Determine the Ecological Consequences of a Facultative Food-for-Protection Mutualism	USA	North America	0	0	1	Camponotus chromaoides	Camponotus	Formicinae	0	0	0
YG24	Journal of Insect Behavior	2018	31	5	Clark, Robert E.; Singer, Michael S.	Differences in Aggressive Behaviors between Two Ant Species Determine the Ecological Consequences of a Facultative Food-for-Protection Mutualism	USA	North America	0	0	1	Formica neogagates	Formica	Formicinae	0	0	0
YG25	Journal of Insect Behavior	2018	31	4	Robertson, Ian C.; Schmasow, Matthew S.	Modification of Diet and Foraging Range by Harvester Ants in Response to Altered Seed Availability	USA	North America	0	0	1	Pogonomyrmex salinus	Pogonomyrmex	Myrmicinae	0	0	0
YG26	Journal of Insect Behavior	2018	31	4	Nickele, Mariane A.; Pie, Marcio R.; Moura, Mauricio O.	The Behavior of Acromyrmex crassispinus (Hymenoptera: Formicidae) on Trail Bifurcations and the Influence of Ant Flow on Error Rates of Nestbound Laden Workers	Brazil	South America	1	1	1	Acromyrmex crassispinus	Acromyrmex	Myrmicinae	0	1	0
YG27	Journal of Insect Behavior	2018	31	3	Zelagin, David M.; Hund, Amanda K.; Breed, Michael D.	Spatial Aspects of Corpse Removal in the Western Harvester Ant, Pogonomyrmex occidentalis	USA	North America	0	0	1	Pogonomyrmex occidentalis	Pogonomyrmex	Myrmicinae	0	0	0
YG28	Journal of Insect Behavior	2018	31	3	Munique, Lorena Bernardes; Calixto, Eduardo Soares	Spatial and Temporal Variation of Plant Fragment Removal by Two Species of Atta Leaf-Cutting Ants	Brazil	South America	1	1	1	Atta laevigata	Atta	Myrmicinae	0	1	0
YG28	Journal of Insect Behavior	2018	31	3	Munique, Lorena Bernardes; Calixto, Eduardo Soares	Spatial and Temporal Variation of Plant Fragment Removal by Two Species of Atta Leaf-Cutting Ants	Brazil	South America	1	1	1	Atta sexdens rubropilosa	Atta	Myrmicinae	0	1	0
YG29	Journal of Insect Behavior	2018	31	3	Takata, Mamoru; Thomas, Cathleen E.; Koyama, Satoshi	Mating Triggers Queen Elimination by Workers of Japanese Harvester Ant (Messor aciculatus)	Japan	Asia	0	0	1	Messor aciculatus	Messor	Myrmicinae	0	0	0
YG30	Journal of Insect Behavior	2018	31	2	Sano, Kazuhiro; Bannon, Nathanael; Greene, Michael J.	Pavement Ant Workers (Tetramorium caespitum) Assess Cues Coded in Cuticular Hydrocarbons to Recognize Conspecific and Heterospecific Non-Nestmate Ants	USA	North America	0	0	1	Tetramorium caespitum	Tetramorium	Myrmicinae	0	0	0
YG31	Journal of Insect Behavior	2018	31	1	Pohl, Angelika; Ziemen, Verena; Witte, Volker	Mass Occurrence and Dominant Behavior of the European Ant Species Formica fuscocinerea (Forel)	Germany	Europe	0	0	1	Formica fuscocinerea	Formica	Formicinae	0	0	0
YG31	Journal of Insect Behavior	2018	31	1	Pohl, Angelika; Ziemen, Verena; Witte, Volker	Mass Occurrence and Dominant Behavior of the European Ant Species Formica fuscocinerea (Forel)	Germany	Europe	0	0	1	Lasius niger	Lasius	Formicinae	0	0	0
YG31	Journal of Insect Behavior	2018	31	1	Pohl, Angelika; Ziemen, Verena; Witte, Volker	Mass Occurrence and Dominant Behavior of the European Ant Species Formica fuscocinerea (Forel)	Germany	Europe	0	0	1	Myrmica ruginodis	Myrmica	Myrmicinae	0	0	0
YG32	Journal of Insect Behavior	2019	32	3	Zephirin, Tadu; Leila, Bagny Beilhe; Chantal, Alene Desiree; Champlain, Djieto-Lordon	Recruitment Rate of Nestmate in Six Tropical Arboreal Ants (Hymenoptera: Formicidae)	Cameroon	Africa	0	1	1	Myrmicaria opaciventris	Myrmicaria	Myrmicinae	0	0	0
YG32	Journal of Insect Behavior	2019	32	3	Zephirin, Tadu; Leila, Bagny Beilhe; Chantal, Alene Desiree; Champlain, Djieto-Lordon	Recruitment Rate of Nestmate in Six Tropical Arboreal Ants (Hymenoptera: Formicidae)	Cameroon	Africa	0	1	1	Platythyrea conradti	Platythyrea	Ponerinae	0	0	0
YG32	Journal of Insect Behavior	2019	32	3	Zephirin, Tadu; Leila, Bagny Beilhe; Chantal, Alene Desiree; Champlain, Djieto-Lordon	Recruitment Rate of Nestmate in Six Tropical Arboreal Ants (Hymenoptera: Formicidae)	Cameroon	Africa	0	1	1	Crematogaster sp.	Crematogaster	Myrmicinae	0	0	0
YG32	Journal of Insect Behavior	2019	32	3	Zephirin, Tadu; Leila, Bagny Beilhe; Chantal, Alene Desiree; Champlain, Djieto-Lordon	Recruitment Rate of Nestmate in Six Tropical Arboreal Ants (Hymenoptera: Formicidae)	Cameroon	Africa	0	1	1	Crematogaster clariventris	Crematogaster	Myrmicinae	0	0	0
YG32	Journal of Insect Behavior	2019	32	3	Zephirin, Tadu; Leila, Bagny Beilhe; Chantal, Alene Desiree; Champlain, Djieto-Lordon	Recruitment Rate of Nestmate in Six Tropical Arboreal Ants (Hymenoptera: Formicidae)	Cameroon	Africa	0	1	1	Tetramorium aculeatum	Tetramorium	Myrmicinae	0	0	0
YG32	Journal of Insect Behavior	2019	32	3	Zephirin, Tadu; Leila, Bagny Beilhe; Chantal, Alene Desiree; Champlain, Djieto-Lordon	Recruitment Rate of Nestmate in Six Tropical Arboreal Ants (Hymenoptera: Formicidae)	Cameroon	Africa	0	1	1	Oecophylla longinoda	Oecophylla	Formicinae	0	0	0
YG33	Journal of Insect Behavior	2019	32	2020-06-04	Calheiros, Ana C.; Ronque, Mariane U. V.; Oliveira, Paulo S.	Social Organization and Subcaste Specialization in the Leaf-Cutting Ant Acromyrmex subterraneus (Formicidae: Myrmicinae)	Brazil	South America	1	1	1	Acromyrmex subterraneus	Acromyrmex	Myrmicinae	1	0	0
YG34	Journal of Insect Behavior	2019	32	2	Cha, Dong H.; Skabeikis, Dominick; Collignon, R. Max; Siderhurst, Matthew S.; Choi, Man Y.; Vander Meer, Robert K.	Behavioral Response of Little Fire Ant, Wasmannia auropunctata (Hymenoptera: Formicidae), to Trail Chemicals Laid on Epiphytic Moss	exotic	North America	1	1	1	Wasmannia auropunctata	Wasmannia	Myrmicinae	1	1	0
YG35	Journal of Insect Behavior	2019	32	2	Kadochova, S.; Frouz, J.; Toszogyova, A.	Factors Influencing Sun Basking in Red Wood Ants (Formica polyctena): a Field Experiment on Clustering and Phototaxis	Czech Republic	Europe	0	0	1	Formica polyctena	Formica	Formicinae	0	0	0
YG36	Journal of Insect Behavior	2019	32	1	D'Eustacchio, D.; Solida, L.; Profico, A.; Centorame, M.; Grasso, D. A.; Castracani, C.; Mori, A.; Fanfani, A.	Tasks Performed by Different Groups of Foragers and Regulation of Foraging Activity in the Mediterranean Harvest Ant Messor wasmanni (Hymenoptera, Formicidae)	Italy	Europe	0	1	1	Messor wasmanni	Messor	Myrmicinae	0	0	0
YG37	Entomologia Experimentalis et Applicata	2015	157	3	Cronin, Adam L.; Donnerhack, Oliver; Seidel, Felix; Yamanaka, Toshiro	Fine-scale variation in natural nitrogen isotope ratios of ants	Mongolia	Asia	0	0	0	Formica kozlovi	Formica	Formicinae
YG38	Entomologia Experimentalis et Applicata	2015	154	1	Guillade, Andrea C.; Folgarait, Patricia J.	Effect of phorid fly density on the foraging of Atta vollenweideri leafcutter ants in the field	Argentina	South America	1	1	1	Atta vollenweideri	Atta	Myrmicinae	0	1	0
YG39	Entomologia Experimentalis et Applicata	2015	154	1	Moreira, D. D. O.; Dattilo, W.; Morais, V.; Erthal, M., Jr.; Silva, C. P.; Samuels, R. I.	Diet type modifies ingestion rates and trophallactic exchanges in leaf-cutting ants	Brazil	South America	1	1	1	Acromyrmex subterraneus	Acromyrmex	Myrmicinae	1	0	0
YG39	Entomologia Experimentalis et Applicata	2015	154	1	Moreira, D. D. O.; Dattilo, W.; Morais, V.; Erthal, M., Jr.; Silva, C. P.; Samuels, R. I.	Diet type modifies ingestion rates and trophallactic exchanges in leaf-cutting ants	Brazil	South America	1	1	1	Atta sexdens rubropilosa	Atta	Myrmicinae	1	0	0
YG40	Entomologia Experimentalis et Applicata	2016	161	2	Couceiro, Joel da Cruz; Marcelino, Wesler Luiz; Amaral, Karina Dias; Gandra, Lailla Cristina; de Souza, Danival Jose; Castro Della Lucia, Terezinha Maria	Effects of entomopathogenic fungi on the mortality and immune system of the leaf-cutting ant Acromyrmex subterraneus subterraneus	Brazil	South America	1	1	0	Acromyrmex subterraneus	Acromyrmex	Myrmicinae
YG41	Entomologia Experimentalis et Applicata	2017	164	1	Barrera, C. A.; Becker, E. L.; Elizalde, L.; Queiroz, J. M.	Parasitoid phorid flies of leaf-cutting ants are negatively affected by loss of forest cover	Brazil	South America	1	1	0	Acromyrmex niger	Acromyrmex	Myrmicinae
YG42	Entomologia Experimentalis et Applicata	2017	163	2	Perri, Daiana; Gorosito, Norma; Fernandez, Patricia; Buteler, Micaela	Plant-based compounds with potential as push-pull stimuli to manage behavior of leaf-cutting ants	Argentina	South America	1	1	1	Acromyrmex ambiguus	Acromyrmex	Myrmicinae	1	1	0
YG43	Entomologia Experimentalis et Applicata	2017	162	3	Novgorodova, Tatiana A.; Kryukov, Vadim Yu.	Quarantining behaviour of ants towards infected aphids as an antifungal mechanism in ant-aphid interactions	Russia	Asia	0	0	1	Formica polyctena	Formica	Formicinae	0	0	0
YG43	Entomologia Experimentalis et Applicata	2017	162	3	Novgorodova, Tatiana A.; Kryukov, Vadim Yu.	Quarantining behaviour of ants towards infected aphids as an antifungal mechanism in ant-aphid interactions	Russia	Asia	0	0	1	Formica rufa	Formica	Formicinae	0	0	0
YG43	Entomologia Experimentalis et Applicata	2017	162	3	Novgorodova, Tatiana A.; Kryukov, Vadim Yu.	Quarantining behaviour of ants towards infected aphids as an antifungal mechanism in ant-aphid interactions	Russia	Asia	0	0	1	Formica pratensis	Formica	Formicinae	0	0	0
YG43	Entomologia Experimentalis et Applicata	2017	162	3	Novgorodova, Tatiana A.; Kryukov, Vadim Yu.	Quarantining behaviour of ants towards infected aphids as an antifungal mechanism in ant-aphid interactions	Russia	Asia	0	0	1	Lasius niger	Lasius	Formicinae	0	0	0
YG44	Entomologia Experimentalis et Applicata	2017	162	3	Pacheco, Renata; Camacho, Gabriela P.; Frizzo, Tiago L. M.; Vasconcelos, Heraldo L.	Effects of land-use changes on ecosystem services: decrease in ant predation in human-dominated landscapes in central Brazil	Brazil	South America	1	1	0	Camponotus sericeiventris	Camponotus	Formicinae
YG44	Entomologia Experimentalis et Applicata	2017	162	3	Pacheco, Renata; Camacho, Gabriela P.; Frizzo, Tiago L. M.; Vasconcelos, Heraldo L.	Effects of land-use changes on ecosystem services: decrease in ant predation in human-dominated landscapes in central Brazil	Brazil	South America	1	1	0	Cephalotes pusillus	Cephalotes	Myrmicinae
YG44	Entomologia Experimentalis et Applicata	2017	162	3	Pacheco, Renata; Camacho, Gabriela P.; Frizzo, Tiago L. M.; Vasconcelos, Heraldo L.	Effects of land-use changes on ecosystem services: decrease in ant predation in human-dominated landscapes in central Brazil	Brazil	South America	1	1	0	Crematogaster nitidiceps	Crematogaster	Myrmicinae
YG44	Entomologia Experimentalis et Applicata	2017	162	3	Pacheco, Renata; Camacho, Gabriela P.; Frizzo, Tiago L. M.; Vasconcelos, Heraldo L.	Effects of land-use changes on ecosystem services: decrease in ant predation in human-dominated landscapes in central Brazil	Brazil	South America	1	1	0	Crematogaster rudis	Crematogaster	Myrmicinae
YG44	Entomologia Experimentalis et Applicata	2017	162	3	Pacheco, Renata; Camacho, Gabriela P.; Frizzo, Tiago L. M.; Vasconcelos, Heraldo L.	Effects of land-use changes on ecosystem services: decrease in ant predation in human-dominated landscapes in central Brazil	Brazil	South America	1	1	0	Atta laevigata	Atta	Myrmicinae
YG44	Entomologia Experimentalis et Applicata	2017	162	3	Pacheco, Renata; Camacho, Gabriela P.; Frizzo, Tiago L. M.; Vasconcelos, Heraldo L.	Effects of land-use changes on ecosystem services: decrease in ant predation in human-dominated landscapes in central Brazil	Brazil	South America	1	1	0	Acromyrmex molestans	Acromyrmex	Myrmicinae
YG44	Entomologia Experimentalis et Applicata	2017	162	3	Pacheco, Renata; Camacho, Gabriela P.; Frizzo, Tiago L. M.; Vasconcelos, Heraldo L.	Effects of land-use changes on ecosystem services: decrease in ant predation in human-dominated landscapes in central Brazil	Brazil	South America	1	1	0	Acromyrmex subterraneus	Acromyrmex	Myrmicinae
YG44	Entomologia Experimentalis et Applicata	2017	162	3	Pacheco, Renata; Camacho, Gabriela P.; Frizzo, Tiago L. M.; Vasconcelos, Heraldo L.	Effects of land-use changes on ecosystem services: decrease in ant predation in human-dominated landscapes in central Brazil	Brazil	South America	1	1	0	Mycocepurus goeldii	Mycocepurus	Myrmicinae
YG44	Entomologia Experimentalis et Applicata	2017	162	3	Pacheco, Renata; Camacho, Gabriela P.; Frizzo, Tiago L. M.; Vasconcelos, Heraldo L.	Effects of land-use changes on ecosystem services: decrease in ant predation in human-dominated landscapes in central Brazil	Brazil	South America	1	1	0	Labidus coecus	Labidus	Dorylinae
YG44	Entomologia Experimentalis et Applicata	2017	162	3	Pacheco, Renata; Camacho, Gabriela P.; Frizzo, Tiago L. M.; Vasconcelos, Heraldo L.	Effects of land-use changes on ecosystem services: decrease in ant predation in human-dominated landscapes in central Brazil	Brazil	South America	1	1	0	Labidus mars	Labidus	Dorylinae
YG44	Entomologia Experimentalis et Applicata	2017	162	3	Pacheco, Renata; Camacho, Gabriela P.; Frizzo, Tiago L. M.; Vasconcelos, Heraldo L.	Effects of land-use changes on ecosystem services: decrease in ant predation in human-dominated landscapes in central Brazil	Brazil	South America	1	1	0	Neivamyrmex bruchi	Neivamyrmex	Dorylinae
YG44	Entomologia Experimentalis et Applicata	2017	162	3	Pacheco, Renata; Camacho, Gabriela P.; Frizzo, Tiago L. M.; Vasconcelos, Heraldo L.	Effects of land-use changes on ecosystem services: decrease in ant predation in human-dominated landscapes in central Brazil	Brazil	South America	1	1	0	Neivamyrmex punctaticeps	Neivamyrmex	Dorylinae
YG44	Entomologia Experimentalis et Applicata	2017	162	3	Pacheco, Renata; Camacho, Gabriela P.; Frizzo, Tiago L. M.; Vasconcelos, Heraldo L.	Effects of land-use changes on ecosystem services: decrease in ant predation in human-dominated landscapes in central Brazil	Brazil	South America	1	1	0	Ectatomma brunneum	Ectatomma	Ectatomminae
YG44	Entomologia Experimentalis et Applicata	2017	162	3	Pacheco, Renata; Camacho, Gabriela P.; Frizzo, Tiago L. M.; Vasconcelos, Heraldo L.	Effects of land-use changes on ecosystem services: decrease in ant predation in human-dominated landscapes in central Brazil	Brazil	South America	1	1	0	Ectatomma lugens	Ectatomma	Ectatomminae
YG44	Entomologia Experimentalis et Applicata	2017	162	3	Pacheco, Renata; Camacho, Gabriela P.; Frizzo, Tiago L. M.; Vasconcelos, Heraldo L.	Effects of land-use changes on ecosystem services: decrease in ant predation in human-dominated landscapes in central Brazil	Brazil	South America	1	1	0	Ectatomma planidens	Ectatomma	Ectatomminae
YG44	Entomologia Experimentalis et Applicata	2017	162	3	Pacheco, Renata; Camacho, Gabriela P.; Frizzo, Tiago L. M.; Vasconcelos, Heraldo L.	Effects of land-use changes on ecosystem services: decrease in ant predation in human-dominated landscapes in central Brazil	Brazil	South America	1	1	0	Ectatomma sp.	Ectatomma	Ectatomminae
YG44	Entomologia Experimentalis et Applicata	2017	162	3	Pacheco, Renata; Camacho, Gabriela P.; Frizzo, Tiago L. M.; Vasconcelos, Heraldo L.	Effects of land-use changes on ecosystem services: decrease in ant predation in human-dominated landscapes in central Brazil	Brazil	South America	1	1	0	Carebara brevipilosa	Carebara	Myrmicinae
YG44	Entomologia Experimentalis et Applicata	2017	162	3	Pacheco, Renata; Camacho, Gabriela P.; Frizzo, Tiago L. M.; Vasconcelos, Heraldo L.	Effects of land-use changes on ecosystem services: decrease in ant predation in human-dominated landscapes in central Brazil	Brazil	South America	1	1	0	Carebara urichi	Carebara	Myrmicinae
YG44	Entomologia Experimentalis et Applicata	2017	162	3	Pacheco, Renata; Camacho, Gabriela P.; Frizzo, Tiago L. M.; Vasconcelos, Heraldo L.	Effects of land-use changes on ecosystem services: decrease in ant predation in human-dominated landscapes in central Brazil	Brazil	South America	1	1	0	Cryptopone guianensis	Cryptopone	Ponerinae
YG44	Entomologia Experimentalis et Applicata	2017	162	3	Pacheco, Renata; Camacho, Gabriela P.; Frizzo, Tiago L. M.; Vasconcelos, Heraldo L.	Effects of land-use changes on ecosystem services: decrease in ant predation in human-dominated landscapes in central Brazil	Brazil	South America	1	1	0	Prionopelta punctulata	Prionopelta	Amblyoponinae
YG44	Entomologia Experimentalis et Applicata	2017	162	3	Pacheco, Renata; Camacho, Gabriela P.; Frizzo, Tiago L. M.; Vasconcelos, Heraldo L.	Effects of land-use changes on ecosystem services: decrease in ant predation in human-dominated landscapes in central Brazil	Brazil	South America	1	1	0	Pheidole fimbriata	Pheidole	Myrmicinae
YG44	Entomologia Experimentalis et Applicata	2017	162	3	Pacheco, Renata; Camacho, Gabriela P.; Frizzo, Tiago L. M.; Vasconcelos, Heraldo L.	Effects of land-use changes on ecosystem services: decrease in ant predation in human-dominated landscapes in central Brazil	Brazil	South America	1	1	0	Pheidole oxyops	Pheidole	Myrmicinae
YG44	Entomologia Experimentalis et Applicata	2017	162	3	Pacheco, Renata; Camacho, Gabriela P.; Frizzo, Tiago L. M.; Vasconcelos, Heraldo L.	Effects of land-use changes on ecosystem services: decrease in ant predation in human-dominated landscapes in central Brazil	Brazil	South America	1	1	0	Pheidole gr. diligens	Pheidole	Myrmicinae
YG44	Entomologia Experimentalis et Applicata	2017	162	3	Pacheco, Renata; Camacho, Gabriela P.; Frizzo, Tiago L. M.; Vasconcelos, Heraldo L.	Effects of land-use changes on ecosystem services: decrease in ant predation in human-dominated landscapes in central Brazil	Brazil	South America	1	1	0	Solenopsis saevissima	Solenopsis	Myrmicinae
YG45	Entomologia Experimentalis et Applicata	2017	162	2	Teresa Martinez-Ferrer, Maria; Miguel Campos-Rivela, Jose	Diversity, spatial distribution, and sampling for ant management decision-making in integrated pest management programs in citrus groves	Spain	Europe	0	0	0	Tapinoma erraticum	Tapinoma	Dolichoderinae
YG45	Entomologia Experimentalis et Applicata	2017	162	2	Teresa Martinez-Ferrer, Maria; Miguel Campos-Rivela, Jose	Diversity, spatial distribution, and sampling for ant management decision-making in integrated pest management programs in citrus groves	Spain	Europe	0	1	0	Pheidole pallidula	Pheidole	Myrmicinae
YG45	Entomologia Experimentalis et Applicata	2017	162	2	Teresa Martinez-Ferrer, Maria; Miguel Campos-Rivela, Jose	Diversity, spatial distribution, and sampling for ant management decision-making in integrated pest management programs in citrus groves	exotic	Europe	1	1	0	Linepithema humile	Linepithema	Dolichoderinae
YG45	Entomologia Experimentalis et Applicata	2017	162	2	Teresa Martinez-Ferrer, Maria; Miguel Campos-Rivela, Jose	Diversity, spatial distribution, and sampling for ant management decision-making in integrated pest management programs in citrus groves	Spain	Europe	0	1	0	Lasius grandis	Lasius	Formicinae
YG45	Entomologia Experimentalis et Applicata	2017	162	2	Teresa Martinez-Ferrer, Maria; Miguel Campos-Rivela, Jose	Diversity, spatial distribution, and sampling for ant management decision-making in integrated pest management programs in citrus groves	Spain	Europe	0	1	0	Plagiolepis pygmaea	Plagiolepis	Formicinae
YG45	Entomologia Experimentalis et Applicata	2017	162	2	Teresa Martinez-Ferrer, Maria; Miguel Campos-Rivela, Jose	Diversity, spatial distribution, and sampling for ant management decision-making in integrated pest management programs in citrus groves	Spain	Europe	0	0	0	Formica gerardi	Formica	Formicinae
YG45	Entomologia Experimentalis et Applicata	2017	162	2	Teresa Martinez-Ferrer, Maria; Miguel Campos-Rivela, Jose	Diversity, spatial distribution, and sampling for ant management decision-making in integrated pest management programs in citrus groves	Spain	Europe	0	0	0	Formica rufibarbis	Formica	Formicinae
YG45	Entomologia Experimentalis et Applicata	2017	162	2	Teresa Martinez-Ferrer, Maria; Miguel Campos-Rivela, Jose	Diversity, spatial distribution, and sampling for ant management decision-making in integrated pest management programs in citrus groves	Spain	Europe	0	0	0	Camponotus sylvaticus	Camponotus	Formicinae
YG46	Entomologia Experimentalis et Applicata	2018	166	7	Carvalho, R.; Ferreira Chaline, S.; Audino, L. D.; Louzada, J.; Chaline, N.	Do pygidial secretions of dung beetles have the potential to repel urban pest ants?	Brazil	South America	0	1	1	Tapinoma melanocephalum	Tapinoma	Dolichoderinae	0	0	0
YG47	Entomologia Experimentalis et Applicata	2019	167	11	Goffre, Daniela; Folgarait, Patricia J.	Phorid species from Acromyrmex's hosts and effect on their survival of two fungi proposed for the control of leafcutter ants	Argentina	South America	1	1	0	Acromyrmex lundii	Acromyrmex	Myrmicinae
YG47	Entomologia Experimentalis et Applicata	2019	167	11	Goffre, Daniela; Folgarait, Patricia J.	Phorid species from Acromyrmex's hosts and effect on their survival of two fungi proposed for the control of leafcutter ants	Argentina	South America	1	1	0	Acromyrmex heyeri	Acromyrmex	Myrmicinae
YG47	Entomologia Experimentalis et Applicata	2019	167	11	Goffre, Daniela; Folgarait, Patricia J.	Phorid species from Acromyrmex's hosts and effect on their survival of two fungi proposed for the control of leafcutter ants	Argentina	South America	1	1	0	Acromyrmex ambiguus	Acromyrmex	Myrmicinae
YG48	Entomologia Experimentalis et Applicata	2019	167	10	Mooney, Emily; Davidson, Benjamin; Den Uyl, James; Mullins, Maria; Medina, Eva; Phuong Nguyen; Owens, Janel	Elevated temperatures alter an ant-aphid mutualism	USA	North America	0	0	1	Tapinoma sessile	Tapinoma	Dolichoderinae	0	0	0
YG48	Entomologia Experimentalis et Applicata	2019	167	10	Mooney, Emily; Davidson, Benjamin; Den Uyl, James; Mullins, Maria; Medina, Eva; Phuong Nguyen; Owens, Janel	Elevated temperatures alter an ant-aphid mutualism	USA	North America	0	0	1	Formica fusca	Formica	Formicinae	0	0	0
YG48	Entomologia Experimentalis et Applicata	2019	167	10	Mooney, Emily; Davidson, Benjamin; Den Uyl, James; Mullins, Maria; Medina, Eva; Phuong Nguyen; Owens, Janel	Elevated temperatures alter an ant-aphid mutualism	USA	North America	0	0	1	Formica podzolica	Formica	Formicinae	0	0	0
YG48	Entomologia Experimentalis et Applicata	2019	167	10	Mooney, Emily; Davidson, Benjamin; Den Uyl, James; Mullins, Maria; Medina, Eva; Phuong Nguyen; Owens, Janel	Elevated temperatures alter an ant-aphid mutualism	USA	North America	0	0	1	Formica sp.	Formica	Formicinae	0	0	0
YG49	Entomologia Experimentalis et Applicata	2019	167	10	Jimenez-Carmona, Francisco; Carpintero, Soledad; Luis Reyes-Lopez, Joaquin	The digging-in effect on ant studies with pitfall traps: influence of type of habitat and sampling time	Spain	Europe	0	0	0	Aphaenogaster gibbosa	Aphaenogaster	Myrmicinae
YG49	Entomologia Experimentalis et Applicata	2019	167	10	Jimenez-Carmona, Francisco; Carpintero, Soledad; Luis Reyes-Lopez, Joaquin	The digging-in effect on ant studies with pitfall traps: influence of type of habitat and sampling time	Spain	Europe	0	0	0	Pheidole pallidula	Pheidole	Myrmicinae
YG49	Entomologia Experimentalis et Applicata	2019	167	10	Jimenez-Carmona, Francisco; Carpintero, Soledad; Luis Reyes-Lopez, Joaquin	The digging-in effect on ant studies with pitfall traps: influence of type of habitat and sampling time	Spain	Europe	0	1	0	Plagiolepis pygmaea	Plagiolepis	Formicinae
YG49	Entomologia Experimentalis et Applicata	2019	167	10	Jimenez-Carmona, Francisco; Carpintero, Soledad; Luis Reyes-Lopez, Joaquin	The digging-in effect on ant studies with pitfall traps: influence of type of habitat and sampling time	Spain	Europe	0	0	0	Tetramorium forte	Tetramorium	Myrmicinae
YG49	Entomologia Experimentalis et Applicata	2019	167	10	Jimenez-Carmona, Francisco; Carpintero, Soledad; Luis Reyes-Lopez, Joaquin	The digging-in effect on ant studies with pitfall traps: influence of type of habitat and sampling time	Spain	Europe	0	0	0	Plagiolepis schmitzii	Plagiolepis	Formicinae
YG49	Entomologia Experimentalis et Applicata	2019	167	10	Jimenez-Carmona, Francisco; Carpintero, Soledad; Luis Reyes-Lopez, Joaquin	The digging-in effect on ant studies with pitfall traps: influence of type of habitat and sampling time	Spain	Europe	0	0	0	Cataglyphis velox	Cataglyphis	Formicinae
YG49	Entomologia Experimentalis et Applicata	2019	167	10	Jimenez-Carmona, Francisco; Carpintero, Soledad; Luis Reyes-Lopez, Joaquin	The digging-in effect on ant studies with pitfall traps: influence of type of habitat and sampling time	Spain	Europe	0	0	0	Tapinoma nigerrimun	Tapinoma	Dolichoderinae
YG49	Entomologia Experimentalis et Applicata	2019	167	10	Jimenez-Carmona, Francisco; Carpintero, Soledad; Luis Reyes-Lopez, Joaquin	The digging-in effect on ant studies with pitfall traps: influence of type of habitat and sampling time	Spain	Europe	0	0	0	Temnothorax racovitzai	Temnothorax	Myrmicinae
YG49	Entomologia Experimentalis et Applicata	2019	167	10	Jimenez-Carmona, Francisco; Carpintero, Soledad; Luis Reyes-Lopez, Joaquin	The digging-in effect on ant studies with pitfall traps: influence of type of habitat and sampling time	Spain	Europe	0	0	0	Solenopsis latro	Solenopsis	Myrmicinae
YG49	Entomologia Experimentalis et Applicata	2019	167	10	Jimenez-Carmona, Francisco; Carpintero, Soledad; Luis Reyes-Lopez, Joaquin	The digging-in effect on ant studies with pitfall traps: influence of type of habitat and sampling time	Spain	Europe	0	0	0	Aphaenogaster senilis	Aphaenogaster	Myrmicinae
YG49	Entomologia Experimentalis et Applicata	2019	167	10	Jimenez-Carmona, Francisco; Carpintero, Soledad; Luis Reyes-Lopez, Joaquin	The digging-in effect on ant studies with pitfall traps: influence of type of habitat and sampling time	Spain	Europe	0	0	0	Crematogaster auberti	Crematogaster	Myrmicinae
YG49	Entomologia Experimentalis et Applicata	2019	167	10	Jimenez-Carmona, Francisco; Carpintero, Soledad; Luis Reyes-Lopez, Joaquin	The digging-in effect on ant studies with pitfall traps: influence of type of habitat and sampling time	Spain	Europe	0	0	0	Camponotus barbaricus	Camponotus	Formicinae
YG49	Entomologia Experimentalis et Applicata	2019	167	10	Jimenez-Carmona, Francisco; Carpintero, Soledad; Luis Reyes-Lopez, Joaquin	The digging-in effect on ant studies with pitfall traps: influence of type of habitat and sampling time	Spain	Europe	0	0	0	Messor barbarus	Messor	Myrmicinae
YG49	Entomologia Experimentalis et Applicata	2019	167	10	Jimenez-Carmona, Francisco; Carpintero, Soledad; Luis Reyes-Lopez, Joaquin	The digging-in effect on ant studies with pitfall traps: influence of type of habitat and sampling time	Spain	Europe	0	0	0	Cataglyphis rosenhaueri	Cataglyphis	Formicinae
YG49	Entomologia Experimentalis et Applicata	2019	167	10	Jimenez-Carmona, Francisco; Carpintero, Soledad; Luis Reyes-Lopez, Joaquin	The digging-in effect on ant studies with pitfall traps: influence of type of habitat and sampling time	Spain	Europe	0	0	0	Camponotus micans	Camponotus	Formicinae
YG49	Entomologia Experimentalis et Applicata	2019	167	10	Jimenez-Carmona, Francisco; Carpintero, Soledad; Luis Reyes-Lopez, Joaquin	The digging-in effect on ant studies with pitfall traps: influence of type of habitat and sampling time	Spain	Europe	0	0	0	Tetramorium semilaeve	Tetramorium	Myrmicinae
YG49	Entomologia Experimentalis et Applicata	2019	167	10	Jimenez-Carmona, Francisco; Carpintero, Soledad; Luis Reyes-Lopez, Joaquin	The digging-in effect on ant studies with pitfall traps: influence of type of habitat and sampling time	Spain	Europe	0	0	0	Temnothorax alfacarensis	Temnothorax	Myrmicinae
YG49	Entomologia Experimentalis et Applicata	2019	167	10	Jimenez-Carmona, Francisco; Carpintero, Soledad; Luis Reyes-Lopez, Joaquin	The digging-in effect on ant studies with pitfall traps: influence of type of habitat and sampling time	Spain	Europe	0	0	0	Temnothorax tyndalei	Temnothorax	Myrmicinae
YG50	Entomologia Experimentalis et Applicata	2019	167	6	Lopes, Marta C.; Lamarre, Greg P. A.; Baraloto, Christopher; Fine, Paul V. A.; Vincentini, Alberto; Baccaro, Fabricio B.	The Amazonas-trap: a new method for sampling plant-inhabiting arthropod communities in tropical forest understory	Brazil	South America	1	1	0	Brachymyrmex sp.	Brachymyrmex	Formicinae
YG50	Entomologia Experimentalis et Applicata	2019	167	6	Lopes, Marta C.; Lamarre, Greg P. A.; Baraloto, Christopher; Fine, Paul V. A.; Vincentini, Alberto; Baccaro, Fabricio B.	The Amazonas-trap: a new method for sampling plant-inhabiting arthropod communities in tropical forest understory	Brazil	South America	1	1	0	Pheidole sp.	Pheidole	Myrmicinae
YG50	Entomologia Experimentalis et Applicata	2019	167	6	Lopes, Marta C.; Lamarre, Greg P. A.; Baraloto, Christopher; Fine, Paul V. A.; Vincentini, Alberto; Baccaro, Fabricio B.	The Amazonas-trap: a new method for sampling plant-inhabiting arthropod communities in tropical forest understory	Brazil	South America	1	1	0	Crematogaster sp.	Crematogaster	Myrmicinae
YG50	Entomologia Experimentalis et Applicata	2019	167	6	Lopes, Marta C.; Lamarre, Greg P. A.; Baraloto, Christopher; Fine, Paul V. A.; Vincentini, Alberto; Baccaro, Fabricio B.	The Amazonas-trap: a new method for sampling plant-inhabiting arthropod communities in tropical forest understory	Brazil	South America	1	1	0	Crematogaster brasiliensis	Crematogaster	Myrmicinae
YG50	Entomologia Experimentalis et Applicata	2019	167	6	Lopes, Marta C.; Lamarre, Greg P. A.; Baraloto, Christopher; Fine, Paul V. A.; Vincentini, Alberto; Baccaro, Fabricio B.	The Amazonas-trap: a new method for sampling plant-inhabiting arthropod communities in tropical forest understory	Brazil	South America	1	1	0	Crematogaster nigropilosa	Crematogaster	Myrmicinae
YG50	Entomologia Experimentalis et Applicata	2019	167	6	Lopes, Marta C.; Lamarre, Greg P. A.; Baraloto, Christopher; Fine, Paul V. A.; Vincentini, Alberto; Baccaro, Fabricio B.	The Amazonas-trap: a new method for sampling plant-inhabiting arthropod communities in tropical forest understory	Brazil	South America	1	1	0	Crematogaster sotobosque	Crematogaster	Myrmicinae
YG50	Entomologia Experimentalis et Applicata	2019	167	6	Lopes, Marta C.; Lamarre, Greg P. A.; Baraloto, Christopher; Fine, Paul V. A.; Vincentini, Alberto; Baccaro, Fabricio B.	The Amazonas-trap: a new method for sampling plant-inhabiting arthropod communities in tropical forest understory	Brazil	South America	1	1	0	Neoponera unidentata	Neoponera	Ponerinae
YG50	Entomologia Experimentalis et Applicata	2019	167	6	Lopes, Marta C.; Lamarre, Greg P. A.; Baraloto, Christopher; Fine, Paul V. A.; Vincentini, Alberto; Baccaro, Fabricio B.	The Amazonas-trap: a new method for sampling plant-inhabiting arthropod communities in tropical forest understory	Brazil	South America	1	1	0	Nesomyrmex brasiliensis	Nesomyrmex	Myrmicinae
YG50	Entomologia Experimentalis et Applicata	2019	167	6	Lopes, Marta C.; Lamarre, Greg P. A.; Baraloto, Christopher; Fine, Paul V. A.; Vincentini, Alberto; Baccaro, Fabricio B.	The Amazonas-trap: a new method for sampling plant-inhabiting arthropod communities in tropical forest understory	Brazil	South America	1	1	0	Gnamptogenys moelleri	Gnamptogenys	Ectatomminae
YG50	Entomologia Experimentalis et Applicata	2019	167	6	Lopes, Marta C.; Lamarre, Greg P. A.; Baraloto, Christopher; Fine, Paul V. A.; Vincentini, Alberto; Baccaro, Fabricio B.	The Amazonas-trap: a new method for sampling plant-inhabiting arthropod communities in tropical forest understory	Brazil	South America	1	1	0	Gnamptogenys horni	Gnamptogenys	Ectatomminae
YG50	Entomologia Experimentalis et Applicata	2019	167	6	Lopes, Marta C.; Lamarre, Greg P. A.; Baraloto, Christopher; Fine, Paul V. A.; Vincentini, Alberto; Baccaro, Fabricio B.	The Amazonas-trap: a new method for sampling plant-inhabiting arthropod communities in tropical forest understory	Brazil	South America	1	1	0	Strumigenys trinidadensis	Strumigenys	Myrmicinae
YG50	Entomologia Experimentalis et Applicata	2019	167	6	Lopes, Marta C.; Lamarre, Greg P. A.; Baraloto, Christopher; Fine, Paul V. A.; Vincentini, Alberto; Baccaro, Fabricio B.	The Amazonas-trap: a new method for sampling plant-inhabiting arthropod communities in tropical forest understory	Brazil	South America	1	1	0	Wasmannia scrobifera	Wasmannia	Myrmicinae
YG50	Entomologia Experimentalis et Applicata	2019	167	6	Lopes, Marta C.; Lamarre, Greg P. A.; Baraloto, Christopher; Fine, Paul V. A.; Vincentini, Alberto; Baccaro, Fabricio B.	The Amazonas-trap: a new method for sampling plant-inhabiting arthropod communities in tropical forest understory	Brazil	South America	1	1	0	Wasmannia auropunctata	Wasmannia	Myrmicinae
YG50	Entomologia Experimentalis et Applicata	2019	167	6	Lopes, Marta C.; Lamarre, Greg P. A.; Baraloto, Christopher; Fine, Paul V. A.; Vincentini, Alberto; Baccaro, Fabricio B.	The Amazonas-trap: a new method for sampling plant-inhabiting arthropod communities in tropical forest understory	Brazil	South America	1	1	0	Trachymyrmex diversus	Trachymyrmex	Myrmicinae
YG50	Entomologia Experimentalis et Applicata	2019	167	6	Lopes, Marta C.; Lamarre, Greg P. A.; Baraloto, Christopher; Fine, Paul V. A.; Vincentini, Alberto; Baccaro, Fabricio B.	The Amazonas-trap: a new method for sampling plant-inhabiting arthropod communities in tropical forest understory	Brazil	South America	1	1	0	Trachymyrmex bugnioni	Trachymyrmex	Myrmicinae
YG50	Entomologia Experimentalis et Applicata	2019	167	6	Lopes, Marta C.; Lamarre, Greg P. A.; Baraloto, Christopher; Fine, Paul V. A.; Vincentini, Alberto; Baccaro, Fabricio B.	The Amazonas-trap: a new method for sampling plant-inhabiting arthropod communities in tropical forest understory	Brazil	South America	1	1	0	Cephalotes bruchi	Cephalotes	Myrmicinae
YG50	Entomologia Experimentalis et Applicata	2019	167	6	Lopes, Marta C.; Lamarre, Greg P. A.; Baraloto, Christopher; Fine, Paul V. A.; Vincentini, Alberto; Baccaro, Fabricio B.	The Amazonas-trap: a new method for sampling plant-inhabiting arthropod communities in tropical forest understory	Brazil	South America	1	1	0	Cephalotes pallens	Cephalotes	Myrmicinae
YG50	Entomologia Experimentalis et Applicata	2019	167	6	Lopes, Marta C.; Lamarre, Greg P. A.; Baraloto, Christopher; Fine, Paul V. A.; Vincentini, Alberto; Baccaro, Fabricio B.	The Amazonas-trap: a new method for sampling plant-inhabiting arthropod communities in tropical forest understory	Brazil	South America	1	1	0	Cephalotes spinosus	Cephalotes	Myrmicinae
YG50	Entomologia Experimentalis et Applicata	2019	167	6	Lopes, Marta C.; Lamarre, Greg P. A.; Baraloto, Christopher; Fine, Paul V. A.; Vincentini, Alberto; Baccaro, Fabricio B.	The Amazonas-trap: a new method for sampling plant-inhabiting arthropod communities in tropical forest understory	Brazil	South America	1	1	0	Camponotus rectangulus	Camponotus	Formicinae
YG50	Entomologia Experimentalis et Applicata	2019	167	6	Lopes, Marta C.; Lamarre, Greg P. A.; Baraloto, Christopher; Fine, Paul V. A.; Vincentini, Alberto; Baccaro, Fabricio B.	The Amazonas-trap: a new method for sampling plant-inhabiting arthropod communities in tropical forest understory	Brazil	South America	1	1	0	Camponotus latangulus	Camponotus	Formicinae
YG50	Entomologia Experimentalis et Applicata	2019	167	6	Lopes, Marta C.; Lamarre, Greg P. A.; Baraloto, Christopher; Fine, Paul V. A.; Vincentini, Alberto; Baccaro, Fabricio B.	The Amazonas-trap: a new method for sampling plant-inhabiting arthropod communities in tropical forest understory	Brazil	South America	1	1	0	Gigantiops destructor	Gigantiops	Formicinae
YG50	Entomologia Experimentalis et Applicata	2019	167	6	Lopes, Marta C.; Lamarre, Greg P. A.; Baraloto, Christopher; Fine, Paul V. A.; Vincentini, Alberto; Baccaro, Fabricio B.	The Amazonas-trap: a new method for sampling plant-inhabiting arthropod communities in tropical forest understory	Brazil	South America	1	1	0	Solenopsis sp.	Solenopsis	Myrmicinae
YG50	Entomologia Experimentalis et Applicata	2019	167	6	Lopes, Marta C.; Lamarre, Greg P. A.; Baraloto, Christopher; Fine, Paul V. A.; Vincentini, Alberto; Baccaro, Fabricio B.	The Amazonas-trap: a new method for sampling plant-inhabiting arthropod communities in tropical forest understory	Brazil	South America	1	1	0	Solenopsis geminata	Solenopsis	Myrmicinae
YG50	Entomologia Experimentalis et Applicata	2019	167	6	Lopes, Marta C.; Lamarre, Greg P. A.; Baraloto, Christopher; Fine, Paul V. A.; Vincentini, Alberto; Baccaro, Fabricio B.	The Amazonas-trap: a new method for sampling plant-inhabiting arthropod communities in tropical forest understory	Brazil	South America	1	1	0	Ochetomyrmex semipolitus	Ochetomyrmex	Myrmicinae
YG50	Entomologia Experimentalis et Applicata	2019	167	6	Lopes, Marta C.; Lamarre, Greg P. A.; Baraloto, Christopher; Fine, Paul V. A.; Vincentini, Alberto; Baccaro, Fabricio B.	The Amazonas-trap: a new method for sampling plant-inhabiting arthropod communities in tropical forest understory	Brazil	South America	1	1	0	Ochetomyrmex neopolitus	Ochetomyrmex	Myrmicinae
YG50	Entomologia Experimentalis et Applicata	2019	167	6	Lopes, Marta C.; Lamarre, Greg P. A.; Baraloto, Christopher; Fine, Paul V. A.; Vincentini, Alberto; Baccaro, Fabricio B.	The Amazonas-trap: a new method for sampling plant-inhabiting arthropod communities in tropical forest understory	Brazil	South America	1	1	0	Dolichoderus inpai	Dolichoderus	Dolichoderinae
YG50	Entomologia Experimentalis et Applicata	2019	167	6	Lopes, Marta C.; Lamarre, Greg P. A.; Baraloto, Christopher; Fine, Paul V. A.; Vincentini, Alberto; Baccaro, Fabricio B.	The Amazonas-trap: a new method for sampling plant-inhabiting arthropod communities in tropical forest understory	Brazil	South America	0	1	0	Monomorium pharaonis	Monomorium	Myrmicinae
YG50	Entomologia Experimentalis et Applicata	2019	167	6	Lopes, Marta C.; Lamarre, Greg P. A.; Baraloto, Christopher; Fine, Paul V. A.; Vincentini, Alberto; Baccaro, Fabricio B.	The Amazonas-trap: a new method for sampling plant-inhabiting arthropod communities in tropical forest understory	Brazil	South America	1	1	0	Pheidole biconstricta	Pheidole	Myrmicinae
YG50	Entomologia Experimentalis et Applicata	2019	167	6	Lopes, Marta C.; Lamarre, Greg P. A.; Baraloto, Christopher; Fine, Paul V. A.; Vincentini, Alberto; Baccaro, Fabricio B.	The Amazonas-trap: a new method for sampling plant-inhabiting arthropod communities in tropical forest understory	Brazil	South America	1	1	0	Azteca sp.	Azteca	Dolichoderinae
YG50	Entomologia Experimentalis et Applicata	2019	167	6	Lopes, Marta C.; Lamarre, Greg P. A.; Baraloto, Christopher; Fine, Paul V. A.; Vincentini, Alberto; Baccaro, Fabricio B.	The Amazonas-trap: a new method for sampling plant-inhabiting arthropod communities in tropical forest understory	Brazil	South America	1	1	0	Crematogaster longispina	Crematogaster	Myrmicinae
YG50	Entomologia Experimentalis et Applicata	2019	167	6	Lopes, Marta C.; Lamarre, Greg P. A.; Baraloto, Christopher; Fine, Paul V. A.; Vincentini, Alberto; Baccaro, Fabricio B.	The Amazonas-trap: a new method for sampling plant-inhabiting arthropod communities in tropical forest understory	Brazil	South America	1	1	0	Crematogaster tenuicula	Crematogaster	Myrmicinae
YG50	Entomologia Experimentalis et Applicata	2019	167	6	Lopes, Marta C.; Lamarre, Greg P. A.; Baraloto, Christopher; Fine, Paul V. A.; Vincentini, Alberto; Baccaro, Fabricio B.	The Amazonas-trap: a new method for sampling plant-inhabiting arthropod communities in tropical forest understory	Brazil	South America	1	1	0	Crematogaster erecta	Crematogaster	Myrmicinae
YG50	Entomologia Experimentalis et Applicata	2019	167	6	Lopes, Marta C.; Lamarre, Greg P. A.; Baraloto, Christopher; Fine, Paul V. A.; Vincentini, Alberto; Baccaro, Fabricio B.	The Amazonas-trap: a new method for sampling plant-inhabiting arthropod communities in tropical forest understory	Brazil	South America	1	1	0	Crematogaster limata	Crematogaster	Myrmicinae
YG50	Entomologia Experimentalis et Applicata	2019	167	6	Lopes, Marta C.; Lamarre, Greg P. A.; Baraloto, Christopher; Fine, Paul V. A.; Vincentini, Alberto; Baccaro, Fabricio B.	The Amazonas-trap: a new method for sampling plant-inhabiting arthropod communities in tropical forest understory	Brazil	South America	1	1	0	Crematogaster flavosensitiva	Crematogaster	Myrmicinae
YG50	Entomologia Experimentalis et Applicata	2019	167	6	Lopes, Marta C.; Lamarre, Greg P. A.; Baraloto, Christopher; Fine, Paul V. A.; Vincentini, Alberto; Baccaro, Fabricio B.	The Amazonas-trap: a new method for sampling plant-inhabiting arthropod communities in tropical forest understory	Brazil	South America	1	1	0	Crematogaster snellingi	Crematogaster	Myrmicinae
YG50	Entomologia Experimentalis et Applicata	2019	167	6	Lopes, Marta C.; Lamarre, Greg P. A.; Baraloto, Christopher; Fine, Paul V. A.; Vincentini, Alberto; Baccaro, Fabricio B.	The Amazonas-trap: a new method for sampling plant-inhabiting arthropod communities in tropical forest understory	Brazil	South America	1	1	0	Nylanderia steinheili	Nylanderia	Formicinae
YG50	Entomologia Experimentalis et Applicata	2019	167	6	Lopes, Marta C.; Lamarre, Greg P. A.; Baraloto, Christopher; Fine, Paul V. A.; Vincentini, Alberto; Baccaro, Fabricio B.	The Amazonas-trap: a new method for sampling plant-inhabiting arthropod communities in tropical forest understory	Brazil	South America	0	1	0	Tapinoma melanocephalum	Tapinoma	Dolichoderinae
YG50	Entomologia Experimentalis et Applicata	2019	167	6	Lopes, Marta C.; Lamarre, Greg P. A.; Baraloto, Christopher; Fine, Paul V. A.; Vincentini, Alberto; Baccaro, Fabricio B.	The Amazonas-trap: a new method for sampling plant-inhabiting arthropod communities in tropical forest understory	Brazil	South America	1	1	0	Tapinoma amazonae	Tapinoma	Dolichoderinae
YG50	Entomologia Experimentalis et Applicata	2019	167	6	Lopes, Marta C.; Lamarre, Greg P. A.; Baraloto, Christopher; Fine, Paul V. A.; Vincentini, Alberto; Baccaro, Fabricio B.	The Amazonas-trap: a new method for sampling plant-inhabiting arthropod communities in tropical forest understory	Brazil	South America	1	1	0	Allomerus octoarticulatus	Allomerus	Myrmicinae
YG50	Entomologia Experimentalis et Applicata	2019	167	6	Lopes, Marta C.; Lamarre, Greg P. A.; Baraloto, Christopher; Fine, Paul V. A.; Vincentini, Alberto; Baccaro, Fabricio B.	The Amazonas-trap: a new method for sampling plant-inhabiting arthropod communities in tropical forest understory	Brazil	South America	1	1	0	Paraponera clavata	Paraponera	Paraponerinae
YG50	Entomologia Experimentalis et Applicata	2019	167	6	Lopes, Marta C.; Lamarre, Greg P. A.; Baraloto, Christopher; Fine, Paul V. A.; Vincentini, Alberto; Baccaro, Fabricio B.	The Amazonas-trap: a new method for sampling plant-inhabiting arthropod communities in tropical forest understory	Brazil	South America	1	1	0	Pseudomyrmex rochai	Pseudomyrmex	Pseudomyrmecinae
YG50	Entomologia Experimentalis et Applicata	2019	167	6	Lopes, Marta C.; Lamarre, Greg P. A.; Baraloto, Christopher; Fine, Paul V. A.; Vincentini, Alberto; Baccaro, Fabricio B.	The Amazonas-trap: a new method for sampling plant-inhabiting arthropod communities in tropical forest understory	Brazil	South America	1	1	0	Pseudomyrmex unicolor	Pseudomyrmex	Pseudomyrmecinae
YG50	Entomologia Experimentalis et Applicata	2019	167	6	Lopes, Marta C.; Lamarre, Greg P. A.; Baraloto, Christopher; Fine, Paul V. A.; Vincentini, Alberto; Baccaro, Fabricio B.	The Amazonas-trap: a new method for sampling plant-inhabiting arthropod communities in tropical forest understory	Brazil	South America	1	1	0	Pseudomyrmex tenuis	Pseudomyrmex	Pseudomyrmecinae
YG50	Entomologia Experimentalis et Applicata	2019	167	6	Lopes, Marta C.; Lamarre, Greg P. A.; Baraloto, Christopher; Fine, Paul V. A.; Vincentini, Alberto; Baccaro, Fabricio B.	The Amazonas-trap: a new method for sampling plant-inhabiting arthropod communities in tropical forest understory	Brazil	South America	1	1	0	Pseudomyrmex oculatus	Pseudomyrmex	Pseudomyrmecinae
YG50	Entomologia Experimentalis et Applicata	2019	167	6	Lopes, Marta C.; Lamarre, Greg P. A.; Baraloto, Christopher; Fine, Paul V. A.; Vincentini, Alberto; Baccaro, Fabricio B.	The Amazonas-trap: a new method for sampling plant-inhabiting arthropod communities in tropical forest understory	Brazil	South America	1	1	0	Dolichoderus attelaboides	Dolichoderus	Dolichoderinae
YG50	Entomologia Experimentalis et Applicata	2019	167	6	Lopes, Marta C.; Lamarre, Greg P. A.; Baraloto, Christopher; Fine, Paul V. A.; Vincentini, Alberto; Baccaro, Fabricio B.	The Amazonas-trap: a new method for sampling plant-inhabiting arthropod communities in tropical forest understory	Brazil	South America	1	1	0	Dolichoderus bispinosus	Dolichoderus	Dolichoderinae
YG51	Scientific Reports	2016	6	1	Imai, Shuichiro; Kobayashi, Kazuya; Ohkubo, Yusaku; Yagi, Norihiro; Hasegawa, Eisuke	Difference in evolutionary patterns of strongly or weakly selected characters among ant populations	Japan	Asia	0	0	0	Formica yessensis	Formica	Formicinae
YG51	Scientific Reports	2016	6	1	Imai, Shuichiro; Kobayashi, Kazuya; Ohkubo, Yusaku; Yagi, Norihiro; Hasegawa, Eisuke	Difference in evolutionary patterns of strongly or weakly selected characters among ant populations	Japan	Asia	0	0	0	Formica truncorum	Formica	Formicinae
YG52	Scientific Reports	2016	6	1	Neuvonen, Minna-Maria; Tamarit, Daniel; Naslund, Kristina; Liebig, Juergen; Feldhaar, Heike; Moran, Nancy A.; Guy, Lionel; Andersson, Siv G. E.	The genome of Rhizobiales bacteria in predatory ants reveals urease gene functions but no genes for nitrogen fixation	lab colony	NA	0	1	0	Harpegnathos saltator	Harpegnathos	Ponerinae
YG53	Scientific Reports	2016	6	1	Clancy, Mary V.; Zytynska, Sharon E.; Senft, Matthias; Weisser, Wolfgang W.; Schnitzler, Joerg-Peter	Chemotypic variation in terpenes emitted from storage pools influences early aphid colonisation on tansy	Germany	Europe	0	0	0	Lasius niger	Lasius	Formicinae
YG53	Scientific Reports	2016	6	1	Clancy, Mary V.; Zytynska, Sharon E.; Senft, Matthias; Weisser, Wolfgang W.; Schnitzler, Joerg-Peter	Chemotypic variation in terpenes emitted from storage pools influences early aphid colonisation on tansy	Germany	Europe	0	0	0	Myrmica rubra	Myrmica	Myrmicinae
YG54	Scientific Reports	2016	6	1	Ueda, Shouhei; Komatsu, Takashi; Itino, Takao; Arai, Ryusuke; Sakamoto, Hironori	Host-ant specificity of endangered large blue butterflies (Phengaris spp., Lepidoptera: Lycaenidae) in Japan	Japan	Asia	0	0	0	Myrmica kotokui	Myrmica	Myrmicinae
YG55	Scientific Reports	2016	6	1	Paul, Bishwarup; Paul, Manabi; Annagiri, Sumana	Opportunistic brood theft in the context of colony relocation in an Indian queenless ant	India	Asia	0	1	1	Diacamma indicum	Diacamma	Ponerinae	0	0	0
YG56	Scientific Reports	2016	6	1	Zhang, Wei; Wanchoo, Arun; Ortiz-Urquiza, Almudena; Xia, Yuxian; Keyhani, Nemat O.	Tissue, developmental, and caste-specific expression of odorant binding proteins in a eusocial insect, the red imported fire ant, Solenopsis invicta	NA	NA	1	1	0	Solenopsis invicta	Solenopsis	Myrmicinae
YG57	Scientific Reports	2016	6	1	Ward, Darren F.; Anderson, Dean P.; Barron, Mandy C.	Using spatially explicit surveillance models to provide confidence in the eradication of an invasive ant	exotic	Australia	1	1	0	Linepithema humile	Linepithema	Dolichoderinae
YG58	Scientific Reports	2016	6	1	Shaffer, Zachary; Sasaki, Takao; Haney, Brian; Janssen, Marco; Pratt, Stephen C.; Fewell, Jennifer H.	The foundress's dilemma: group selection for cooperation among queens of the harvester ant, Pogonomyrmex californicus	USA	North America	0	0	1	Pogonomyrmex californicus	Pogonomyrmex	Myrmicinae	0	0	0
YG59	Scientific Reports	2016	6	1	Lachaud, Jean-Paul; Klompen, Hans; Perez-Lachaud, Gabriela	Macrodinychus mites as parasitoids of invasive ants: an overlooked parasitic association	Mexico	North America	0	1	0	Paratrechina longicornis	Paratrechina	Formicinae
YG60	Scientific Reports	2016	6	1	Helms, Jackson A.; Godfrey, Aaron P.; Ames, Tayna; Bridge, Eli S.	Predator foraging altitudes reveal the structure of aerial insect communities	USA	North America	0	0	0	Camponotus pennsylvanicus	Camponotus	Formicinae
YG60	Scientific Reports	2016	6	1	Helms, Jackson A.; Godfrey, Aaron P.; Ames, Tayna; Bridge, Eli S.	Predator foraging altitudes reveal the structure of aerial insect communities	USA	North America	0	0	0	Crematogaster laeviuscula	Crematogaster	Myrmicinae
YG60	Scientific Reports	2016	6	1	Helms, Jackson A.; Godfrey, Aaron P.; Ames, Tayna; Bridge, Eli S.	Predator foraging altitudes reveal the structure of aerial insect communities	exotic	North America	1	1	0	Dorymyrmex flavus	Dorymyrmex	Dolichoderinae
YG60	Scientific Reports	2016	6	1	Helms, Jackson A.; Godfrey, Aaron P.; Ames, Tayna; Bridge, Eli S.	Predator foraging altitudes reveal the structure of aerial insect communities	USA	North America	0	0	0	Formica pallidefulva	Formica	Formicinae
YG60	Scientific Reports	2016	6	1	Helms, Jackson A.; Godfrey, Aaron P.; Ames, Tayna; Bridge, Eli S.	Predator foraging altitudes reveal the structure of aerial insect communities	USA	North America	0	0	0	Lasius neoniger	Lasius	Formicinae
YG60	Scientific Reports	2016	6	1	Helms, Jackson A.; Godfrey, Aaron P.; Ames, Tayna; Bridge, Eli S.	Predator foraging altitudes reveal the structure of aerial insect communities	exotic	North America	1	1	0	Monomorium minimum	Monomorium	Myrmicinae
YG60	Scientific Reports	2016	6	1	Helms, Jackson A.; Godfrey, Aaron P.; Ames, Tayna; Bridge, Eli S.	Predator foraging altitudes reveal the structure of aerial insect communities	exotic	North America	1	1	0	Solenopsis invicta	Solenopsis	Myrmicinae
YG60	Scientific Reports	2016	6	1	Helms, Jackson A.; Godfrey, Aaron P.; Ames, Tayna; Bridge, Eli S.	Predator foraging altitudes reveal the structure of aerial insect communities	USA	North America	0	0	0	Temnothorax sp.	Temnothorax	Myrmicinae
YG61	Scientific Reports	2016	6	1	Schneider, Sebastian A.; Scharffetter, Charlotte; Wagner, Anika E.; Boesch, Christine; Bruchhaus, Iris; Rimbach, Gerald; Roeder, Thomas	Social stress increases the susceptibility to infection in the ant Harpegnathos saltator	India	Asia	0	1	1	Harpegnathos saltator	Harpegnathos	Ponerinae	0	0	0
[truncated: 754 more rows]

## Sheet: codes
“ants” OR “ant” OR “Formicidae”
[truncated: 22 more rows]
